# Supplementary material for: ﻿Three new species of Favolaschia (Mycenaceae, Agaricales) from South China
Source: MycoKeys. 2024 Apr 16;104:71–89. doi: 10.3897/mycokeys.104.117310 (PMC11040199; doi:10.3897/mycokeys.104.117310)
Supplement: XML Treatment for Favolaschia imbricata [file mycokeys.104.117310-treatment1.xml]

<!DOCTYPE tp:taxon-treatment
  PUBLIC "-//TaxonX//DTD Taxonomic Treatment Publishing DTD v0 20100105//EN" "tax-treatment-NSO.dtd">
<tp:taxon-treatment xmlns:tp="http://www.plazi.org/taxpub"><tp:treatment-meta><kwd-group><label>Taxon classification</label><kwd>
                <named-content content-type="kingdom">Fungi</named-content>
              </kwd><kwd>
                <named-content content-type="order">Agaricales</named-content>
              </kwd><kwd>
                <named-content content-type="family">Mycenaceae</named-content>
              </kwd></kwd-group><mixed-citation publication-type="journal"><person-group><name><surname>Zhang</surname><given-names>Qiu-Yue</given-names></name><name><surname>Liu</surname><given-names>Hong-Gao</given-names></name><name><surname>Li</surname><given-names>Wan-Ying</given-names></name><name><surname>Zhang</surname><given-names>Xin</given-names></name><name><surname>Dai</surname><given-names>Yu-Cheng</given-names></name><name><surname>Wu</surname><given-names>Fang</given-names></name><name><surname>Bian</surname><given-names>Lu-Sen</given-names></name></person-group><article-title>﻿Three new species of <italic><tp:taxon-name><tp:taxon-name-part taxon-name-part-type="genus" reg="Favolaschia">Favolaschia</tp:taxon-name-part></tp:taxon-name></italic> (<tp:taxon-name><tp:taxon-name-part taxon-name-part-type="family">Mycenaceae</tp:taxon-name-part></tp:taxon-name>, <tp:taxon-name><tp:taxon-name-part taxon-name-part-type="order">Agaricales</tp:taxon-name-part></tp:taxon-name>) from South China</article-title><source>MycoKeys</source><day>16</day><month>04</month><year>2024</year><volume>104</volume><fpage>71</fpage><lpage>89</lpage><pub-id pub-id-type="doi">10.3897/mycokeys.104.117310</pub-id></mixed-citation></tp:treatment-meta><tp:nomenclature><label>﻿</label><tp:taxon-name>
              <object-id xmlns:xlink="http://www.w3.org/1999/xlink" content-type="arpha" xlink:type="simple">271D0C10-55C2-5D45-86BC-275140DCFED3</object-id>
              <tp:taxon-name-part taxon-name-part-type="genus" reg="Favolaschia">Favolaschia</tp:taxon-name-part>
              <tp:taxon-name-part taxon-name-part-type="species" reg="imbricata">imbricata</tp:taxon-name-part>
              <object-id xmlns:xlink="http://www.w3.org/1999/xlink" content-type="mycobank" xlink:type="simple">851807</object-id>
            </tp:taxon-name><tp:taxon-authority>Q.Y. Zhang, L.S. Bian, F. Wu &amp; Y.C. Dai</tp:taxon-authority><tp:taxon-status xmlns:xlink="http://www.w3.org/1999/xlink" xlink:type="simple">sp. nov.</tp:taxon-status><xref ref-type="fig" rid="F3">Figs 3A</xref><xref ref-type="fig" rid="F4">, 4</xref></tp:nomenclature><tp:treatment-sec sec-type="material" id="SECID0E4DCI"><title>Type.</title><p>China, Guangdong Province, Guangzhou, Baiyun District, Maofengshan Forest Park, dead bamboo, 15 Apr 2023, Dai 24702 (BJFC042256, holotype).</p></tp:treatment-sec><tp:treatment-sec sec-type="etymology" id="SECID0ECECI"><title>Etymology.</title><p>“<italic>imbricata</italic>” (Lat.): refers to the species having imbricate basidio­mata.</p></tp:treatment-sec><tp:treatment-sec sec-type="Macrostructures" id="SECID0ESECI"><title>Macrostructures.</title><p>Basidiomata annual, gregarious, gelatinous when fresh and dry. Pilei 2–5 × 1.5–3 mm, conchoid, semicircular to subcircular; pileal surface pale grey to greyish-white (B1) when fresh, dark grey or mouse-grey (1D1–1F1) upon drying, convex with a reticulate pattern matching the pores below, faintly pruinose when dry; margin incurved, entire; context thin. Hymenophore paler than pileal surface, greyish-white (B1) when fresh and ash-grey (1B1–1C1) when dry, poroid, about 22–55 pores per basidiomata; mature pores 0.2–0.6 mm diam., polygonal, larger near the base and smaller near the edge, the marginal pores often incomplete; tubes up to 0.3 mm long. Stipe absent.</p><fig id="F3" position="float" orientation="portrait"><object-id xmlns:xlink="http://www.w3.org/1999/xlink" content-type="doi" xlink:type="simple">10.3897/mycokeys.104.117310.figure3</object-id><object-id xmlns:xlink="http://www.w3.org/1999/xlink" content-type="arpha" xlink:type="simple">32E07178-96B3-56BB-8D5D-CD3FFC0346E4</object-id><label>Figure 3.</label><caption><p>Dry basidiomata of <italic><tp:taxon-name><tp:taxon-name-part taxon-name-part-type="genus" reg="Favolaschia">Favolaschia</tp:taxon-name-part></tp:taxon-name></italic> species <bold>A</bold><italic><tp:taxon-name><tp:taxon-name-part taxon-name-part-type="genus" reg="Favolaschia">Favolaschia</tp:taxon-name-part><tp:taxon-name-part taxon-name-part-type="species" reg="imbricata">imbricata</tp:taxon-name-part></tp:taxon-name></italic><bold>B</bold><italic><tp:taxon-name><tp:taxon-name-part taxon-name-part-type="genus" reg="Favolaschia">Favolaschia</tp:taxon-name-part><tp:taxon-name-part taxon-name-part-type="species" reg="miscanthi">miscanthi</tp:taxon-name-part></tp:taxon-name></italic><bold>C, D</bold><italic><tp:taxon-name><tp:taxon-name-part taxon-name-part-type="genus" reg="Favolaschia">Favolaschia</tp:taxon-name-part><tp:taxon-name-part taxon-name-part-type="species" reg="sinarundinariae">sinarundinariae.</tp:taxon-name-part></tp:taxon-name></italic> Scale bars: 1 mm.</p></caption><graphic xmlns:xlink="http://www.w3.org/1999/xlink" xlink:href="mycokeys-104-071-g003.jpg" position="float" orientation="portrait" xlink:type="simple" id="oo_1025720.jpg"><uri content-type="original_file" xlink:type="simple">https://binary.pensoft.net/fig/1025720</uri></graphic></fig></tp:treatment-sec><tp:treatment-sec sec-type="Microstructures" id="SECID0ESGCI"><title>Microstructures.</title><p>Basidiospores (6.8–)7–9 × 5–6.8 µm, L = 7.92 μm, W = 5.84 μm, Q = 1.31–1.38 (<italic>n</italic> = 90/3), broadly ellipsoid to subglobose, hyaline, thin-walled, smooth, with some guttules, faintly <abbrev xmlns:xlink="http://www.w3.org/1999/xlink" xlink:title="Melzer’s reagent" id="ABBRID0E1GCI" xlink:type="simple">IKI</abbrev>+, <abbrev xmlns:xlink="http://www.w3.org/1999/xlink" xlink:title="Cotton Blue" id="ABBRID0E5GCI" xlink:type="simple">CB</abbrev>–. Basidia 24–30 × 7–13 μm, cylindrical or clavate with some guttules, 4–spored, sterigmata 3–6 μm long; basidioles similar in shape to the basidia, but slightly smaller. Gloeocystidia and acanthocystidia absent. Cheilocystidia 25–39 × 7–14 μm, present at dissepiment edge, cylindrical or clavate, with obtuse diverticulate projections at the apex, thin-walled. Pileipellis hyphae subparallel, smooth to diverticulate, thin-walled, 5–11 µm diam.; terminal cells cystidioid or pyriform, smooth, thin-walled. Tramal hyphae subparallel, widely spaced in a gelatinous matrix, some with dense contents, some collapsed, thin-walled, 2–5 μm diam. Clamp connections present.</p><fig id="F4" position="float" orientation="portrait"><object-id xmlns:xlink="http://www.w3.org/1999/xlink" content-type="doi" xlink:type="simple">10.3897/mycokeys.104.117310.figure4</object-id><object-id xmlns:xlink="http://www.w3.org/1999/xlink" content-type="arpha" xlink:type="simple">E7A867EB-64F1-5C3E-9CFB-A919978F22DE</object-id><label>Figure 4.</label><caption><p>Basidiomata and microscopic structures of <italic><tp:taxon-name><tp:taxon-name-part taxon-name-part-type="genus" reg="Favolaschia">Favolaschia</tp:taxon-name-part><tp:taxon-name-part taxon-name-part-type="species" reg="imbricata">imbricata</tp:taxon-name-part></tp:taxon-name></italic><bold>A, B</bold> basidiomata (Dai 24702, holotype) <bold>C</bold> basidiospores <bold>D</bold> hymenium in trama <bold>E</bold> basidia and basidioles <bold>F</bold> tramal hyphae <bold>G</bold> cheilocystidia at dissepiment edge <bold>H</bold> hyphae of pileipellis. Scale bars: 5 mm (<bold>A, B</bold>); 10 µm (<bold>C–H</bold>).</p></caption><graphic xmlns:xlink="http://www.w3.org/1999/xlink" xlink:href="mycokeys-104-071-g004.jpg" position="float" orientation="portrait" xlink:type="simple" id="oo_1025721.jpg"><uri content-type="original_file" xlink:type="simple">https://binary.pensoft.net/fig/1025721</uri></graphic></fig></tp:treatment-sec><tp:treatment-sec sec-type="material" id="SECID0EMICI"><title>Additional specimens examined.</title><p>China, Guangdong Province, Guangzhou, Baiyun District, Maofengshan Forest Park, dead bamboo, 15 Apr 2023, Dai 24703 (BJFC042257, paratype), Dai 24704 (BJFC042258, paratype).</p></tp:treatment-sec><tp:treatment-sec sec-type="distribution" id="SECID0ERICI"><title>Distribution and ecology.</title><p><italic><tp:taxon-name><tp:taxon-name-part taxon-name-part-type="genus" reg="Favolaschia">Favolaschia</tp:taxon-name-part><tp:taxon-name-part taxon-name-part-type="species" reg="imbricata">imbricata</tp:taxon-name-part></tp:taxon-name></italic> is distributed in subtropical area of Guangdong Province, China; it grows on dead bamboo and causes a white rot.</p></tp:treatment-sec></tp:taxon-treatment>
