# Supplementary material for: ﻿Three new species of Favolaschia (Mycenaceae, Agaricales) from South China
Source: MycoKeys. 2024 Apr 16;104:71–89. doi: 10.3897/mycokeys.104.117310 (PMC11040199; doi:10.3897/mycokeys.104.117310)
Supplement: XML Treatment for Favolaschia miscanthi [file mycokeys.104.117310-treatment2.xml]

<!DOCTYPE tp:taxon-treatment
  PUBLIC "-//TaxonX//DTD Taxonomic Treatment Publishing DTD v0 20100105//EN" "tax-treatment-NSO.dtd">
<tp:taxon-treatment xmlns:tp="http://www.plazi.org/taxpub"><tp:treatment-meta><kwd-group><label>Taxon classification</label><kwd>
                <named-content content-type="kingdom">Fungi</named-content>
              </kwd><kwd>
                <named-content content-type="order">Agaricales</named-content>
              </kwd><kwd>
                <named-content content-type="family">Mycenaceae</named-content>
              </kwd></kwd-group><mixed-citation publication-type="journal"><person-group><name><surname>Zhang</surname><given-names>Qiu-Yue</given-names></name><name><surname>Liu</surname><given-names>Hong-Gao</given-names></name><name><surname>Li</surname><given-names>Wan-Ying</given-names></name><name><surname>Zhang</surname><given-names>Xin</given-names></name><name><surname>Dai</surname><given-names>Yu-Cheng</given-names></name><name><surname>Wu</surname><given-names>Fang</given-names></name><name><surname>Bian</surname><given-names>Lu-Sen</given-names></name></person-group><article-title>﻿Three new species of <italic><tp:taxon-name><tp:taxon-name-part taxon-name-part-type="genus" reg="Favolaschia">Favolaschia</tp:taxon-name-part></tp:taxon-name></italic> (<tp:taxon-name><tp:taxon-name-part taxon-name-part-type="family">Mycenaceae</tp:taxon-name-part></tp:taxon-name>, <tp:taxon-name><tp:taxon-name-part taxon-name-part-type="order">Agaricales</tp:taxon-name-part></tp:taxon-name>) from South China</article-title><source>MycoKeys</source><day>16</day><month>04</month><year>2024</year><volume>104</volume><fpage>71</fpage><lpage>89</lpage><pub-id pub-id-type="doi">10.3897/mycokeys.104.117310</pub-id></mixed-citation></tp:treatment-meta><tp:nomenclature><label>﻿</label><tp:taxon-name>
              <object-id xmlns:xlink="http://www.w3.org/1999/xlink" content-type="arpha" xlink:type="simple">815A8D3D-AF95-51B1-BE42-FB7F91466536</object-id>
              <tp:taxon-name-part taxon-name-part-type="genus" reg="Favolaschia">Favolaschia</tp:taxon-name-part>
              <tp:taxon-name-part taxon-name-part-type="species" reg="miscanthi">miscanthi</tp:taxon-name-part>
              <object-id xmlns:xlink="http://www.w3.org/1999/xlink" content-type="mycobank" xlink:type="simple">851808</object-id>
            </tp:taxon-name><tp:taxon-authority>Q.Y. Zhang, L.S. Bian, F. Wu &amp; Y.C. Dai</tp:taxon-authority><tp:taxon-status xmlns:xlink="http://www.w3.org/1999/xlink" xlink:type="simple">sp. nov.</tp:taxon-status><xref ref-type="fig" rid="F3">Figs 3B</xref><xref ref-type="fig" rid="F5">, 5</xref></tp:nomenclature><tp:treatment-sec sec-type="material" id="SECID0EELCI"><title>Type.</title><p>China, Guangxi Autonomous Region, Hezhou, Dazhongshan Forest Park, rotten <italic><tp:taxon-name><tp:taxon-name-part taxon-name-part-type="genus" reg="Miscanthus">Miscanthus</tp:taxon-name-part></tp:taxon-name></italic>, 19 Apr 2023, Dai 24652 (BJFC042179, holotype).</p></tp:treatment-sec><tp:treatment-sec sec-type="etymology" id="SECID0ERLCI"><title>Etymology.</title><p>“<italic>miscanthi</italic>” (Lat.): refers to the species inhabiting rotten <italic>Miscanthus</italic>.</p></tp:treatment-sec><tp:treatment-sec sec-type="Macrostructures" id="SECID0EIMCI"><title>Macrostructures.</title><p>Basidiomata annual, gregarious, gelatinous when fresh and dry. Pilei 3–6 × 1.5–4 mm, conchoid or semicircular; pileal surface satin white (1A1–2A1) when fresh and drying, convex, transparent with a reticulate pattern matching the pores below, glabrous; margin straight, crenulate; context thin, transparent. Hymenophore concolorous with pileal surface, poroid, up to 40 pores per basidiocarp; mature pores 0.5–1 mm diam., polygonal, larger near the base and smaller near the edge, the marginal pores often incomplete; tubes up to 0.4 mm long. Stipe absent.</p></tp:treatment-sec><tp:treatment-sec sec-type="Microstructures" id="SECID0ENMCI"><title>Microstructures.</title><p>Basidiospores 7.5–10 × 5.5–7(–7.5) µm, L = 8.90 μm, W = 6.28 μm, Q = 1.37–1.46 (<italic>n</italic> = 60/2), broadly ellipsoid to subglobose, hyaline, thin-walled, smooth, with some guttules, faintly <abbrev xmlns:xlink="http://www.w3.org/1999/xlink" xlink:title="Melzer’s reagent" id="ABBRID0EVMCI" xlink:type="simple">IKI</abbrev>+, <abbrev xmlns:xlink="http://www.w3.org/1999/xlink" xlink:title="Cotton Blue" id="ABBRID0EZMCI" xlink:type="simple">CB</abbrev>–. Basidia 32–45 × 7–10 μm, narrowly clavate, tapered towards the base, apex broadly rounded, 4–spored, sterigmata 2–8 μm long; basidioles similar in shape to the basidia, but slightly smaller. Gloeocystidia and acanthocystidia absent. Cheilocystidia 17–34 × 7–10 μm, present at dissepiment edge, broom-shaped or irregular with small diverticulate projections on the sides and at the apex, thin-walled. Pileipellis hyphae interwoven, smooth to diverticulate, thin-walled, 4–7 µm in diam.; terminal cells cylindrical or clavate, with obtuse diverticulate projections at the apex, orientated perpendicular to pileal surface. Tramal hyphae interwoven, widely spaced in a gelatinous matrix, some with dense contents, some collapsed, thin-walled, 2–6 μm in diam. Clamp connections present.</p><fig id="F5" position="float" orientation="portrait"><object-id xmlns:xlink="http://www.w3.org/1999/xlink" content-type="doi" xlink:type="simple">10.3897/mycokeys.104.117310.figure5</object-id><object-id xmlns:xlink="http://www.w3.org/1999/xlink" content-type="arpha" xlink:type="simple">4D161911-A659-5285-96EB-FDD5F7C23352</object-id><label>Figure 5.</label><caption><p>Basidiomata and microscopic structures of <italic><tp:taxon-name><tp:taxon-name-part taxon-name-part-type="genus" reg="Favolaschia">Favolaschia</tp:taxon-name-part><tp:taxon-name-part taxon-name-part-type="species" reg="miscanthi">miscanthi</tp:taxon-name-part></tp:taxon-name></italic><bold>A, B</bold> basidiomata (<bold>A</bold> Dai 24652, holotype <bold>B</bold> Dai 24653) <bold>C</bold> basidiospores <bold>D</bold> hymenium in trama <bold>E</bold> basidia and basidioles <bold>F</bold> tramal hyphae <bold>G</bold> cheilocystidia at dissepiment edge <bold>H</bold> hyphae of pileipellis <bold>I</bold> terminal cells of pileipellis. Scale bars: 5 mm (<bold>A, B</bold>); 10 µm (<bold>C–I</bold>).</p></caption><graphic xmlns:xlink="http://www.w3.org/1999/xlink" xlink:href="mycokeys-104-071-g005.jpg" position="float" orientation="portrait" xlink:type="simple" id="oo_1025722.jpg"><uri content-type="original_file" xlink:type="simple">https://binary.pensoft.net/fig/1025722</uri></graphic></fig></tp:treatment-sec><tp:treatment-sec sec-type="Additional specimen examined" id="SECID0ENOCI"><title>Additional specimen examined.</title><p>China, Guangxi Autonomous Region, Hezhou, Dazhongshan Forest Park, rotten <italic><tp:taxon-name><tp:taxon-name-part taxon-name-part-type="genus" reg="Miscanthus">Miscanthus</tp:taxon-name-part></tp:taxon-name></italic>, 19 Apr 2023, Dai 24653 (BJFC042180, paratype).</p></tp:treatment-sec><tp:treatment-sec sec-type="distribution" id="SECID0E1OCI"><title>Distribution and ecology.</title><p><italic><tp:taxon-name><tp:taxon-name-part taxon-name-part-type="genus" reg="Favolaschia">Favolaschia</tp:taxon-name-part><tp:taxon-name-part taxon-name-part-type="species" reg="miscanthi">miscanthi</tp:taxon-name-part></tp:taxon-name></italic> is distributed in the subtropical area of the Guangxi Autonomous Region, China; it grows on rotten <italic><tp:taxon-name><tp:taxon-name-part taxon-name-part-type="genus" reg="Miscanthus">Miscanthus</tp:taxon-name-part></tp:taxon-name></italic> and causes white rot.</p></tp:treatment-sec><tp:treatment-sec><!--Section generated to contain objects referenced in tp:taxon-treatment.--><fig id="F3" position="float" orientation="portrait"><object-id xmlns:xlink="http://www.w3.org/1999/xlink" content-type="doi" xlink:type="simple">10.3897/mycokeys.104.117310.figure3</object-id><object-id xmlns:xlink="http://www.w3.org/1999/xlink" content-type="arpha" xlink:type="simple">32E07178-96B3-56BB-8D5D-CD3FFC0346E4</object-id><label>Figure 3.</label><caption><p>Dry basidiomata of <italic><tp:taxon-name><tp:taxon-name-part taxon-name-part-type="genus" reg="Favolaschia">Favolaschia</tp:taxon-name-part></tp:taxon-name></italic> species <bold>A</bold><italic><tp:taxon-name><tp:taxon-name-part taxon-name-part-type="genus" reg="Favolaschia">Favolaschia</tp:taxon-name-part><tp:taxon-name-part taxon-name-part-type="species" reg="imbricata">imbricata</tp:taxon-name-part></tp:taxon-name></italic><bold>B</bold><italic><tp:taxon-name><tp:taxon-name-part taxon-name-part-type="genus" reg="Favolaschia">Favolaschia</tp:taxon-name-part><tp:taxon-name-part taxon-name-part-type="species" reg="miscanthi">miscanthi</tp:taxon-name-part></tp:taxon-name></italic><bold>C, D</bold><italic><tp:taxon-name><tp:taxon-name-part taxon-name-part-type="genus" reg="Favolaschia">Favolaschia</tp:taxon-name-part><tp:taxon-name-part taxon-name-part-type="species" reg="sinarundinariae">sinarundinariae.</tp:taxon-name-part></tp:taxon-name></italic> Scale bars: 1 mm.</p></caption><graphic xmlns:xlink="http://www.w3.org/1999/xlink" xlink:href="mycokeys-104-071-g003.jpg" position="float" orientation="portrait" xlink:type="simple" id="oo_1025720.jpg"><uri content-type="original_file" xlink:type="simple">https://binary.pensoft.net/fig/1025720</uri></graphic></fig></tp:treatment-sec></tp:taxon-treatment>
