# Supplementary material for: ﻿Three new species of Favolaschia (Mycenaceae, Agaricales) from South China
Source: MycoKeys. 2024 Apr 16;104:71–89. doi: 10.3897/mycokeys.104.117310 (PMC11040199; doi:10.3897/mycokeys.104.117310)
Supplement: Supplementary material 1 — Three new species of Favolaschia (Mycenaceae, Agaricales) from South China [file mycokeys-104-071-s001.nex]

#NEXUS
[written Sat Nov 25 15:33:52 CST 2023 by Mesquite  version 3.04 (build 725) at DM-2102 92302/172.25.72.139]

BEGIN TAXA;
	TITLE Taxa;
	DIMENSIONS NTAX=113;
	TAXLABELS
		Favolaschia__sinarundinaria 'Favolaschia  sinarundinaria-2' Favolaschia_bannaensis_Dai_22587 Favolaschia_bannaensis_Dai_22589 Favolaschia_bannaensis_Dai_22590 Favolaschia_crassipora_Dai_19769 Favolaschia_crassipora_Dai_19871 Favolaschia_flabelliformis_Dai_20010 Favolaschia_flabelliformis_Dai_20016 Favolaschia_flabelliformis_Dai_24354 Favolaschia_rigida_Dai_18566A Favolaschia_rigida_Dai_20764 Favolaschia_rigida_Dai_22614 Favolaschia_semicircularis_Dai_19725 Favolaschia_semicircularis_Dai_19923 Favolaschia_semicircularis_Dai_19936 Favolaschia_semicircularis_Dai_19939 Favolaschia_semicircularis_Dai_19980 Favolaschia_semicircularis_Dai_19981 Favolaschia_semicircularis_Dai_22290 Favolaschia_semicircularis_Dai_22298 Favolaschia_semicircularis_Dai_22302 Favolaschia_semicircularis_Dai_22383 Favolaschia_semicircularis_Dai_23702 Favolaschia_semicircularis_Dai_24687 Favolaschia_semicircularis_Dai_24689 Favolaschia_semicircularis_Dai_24748 Favolaschia_sinarundinaria_ZQY941 Favolaschia_sinarundinaria_ZQY944 Favolaschia_sinarundinaria_ZQY945 Favolaschia_sinarundinaria_ZQY946 Favolaschia_sinarundinaria_ZQY948 Favolaschia_sinarundinaria_ZQY954 Favolaschia_subpustulosa_Dai_20719 Favolaschia_tenuissima_Dai_22071 Favolaschia_tenuissima_Dai_22072 Favolaschia_tephroleuca_Dai_22282 F_tephroleuca_Dai_22288 F_tonkinensis_Dai_19704 F_tonkinensis_Dai_21955 F_tonkinensis_Dai_21956 F_tonkinensis_Dai_21964 F_tonkinensis_Dai_21965 F_tonkinensis_Dai_21966 Favolaschia_andina_KG0025 Favolaschia_aurantiaca_FK2047 Favolaschia_auriscalpium_5 Favolaschia_auriscalpium__TH1018 Favolaschia_austrocyatheae_PDD112220 Favolaschia_austrocyatheae_PDD75609 Favolaschia_brevibasidiata_Cui6573 Favolaschia_brevistipitata_Dai19780 Favolaschia_brevistipitata_Dai19855 Favolaschia_brevistipitata_Dai19856 Favolaschia_calocera_JM98186 Favolaschia_calocera_PC99060 Favolaschia_calocera_PC99497 Favolaschia_cinnabarina_4421 Favolaschia_cinnabarina_DUKE4039 Favolaschia_claudopus_DUKE2952 Favolaschia_claudopus_Dai18656 Favolaschia_claudopus_Dai18663 Favolaschia_claudopus_PDD74554 Favolaschia_claudopus_PDD75323 Favolaschia_claudopus_PDD75686 Favolaschia_claudopus_SR346 Favolaschia_cyatheae_PDD116741 Favolaschia_cyatheae_PDD75316 Favolaschia_dealbata_KG0015 Favolaschia_heliconiae_KG0026 Favolaschia_imbricata_Dai24702 Favolaschia_imbricata_Dai24703 Favolaschia_imbricata_Dai24704 Favolaschia_longistipitata_Cui11128 Favolaschia_longistipitata_Dai13221 Favolaschia_longistipitata_Dai13226 Favolaschia_longistipitata_Dai17597 Favolaschia_longistipitata_Dai17598 Favolaschia_longistipitata_Dai17601 Favolaschia_longistipitata_Dai19799 Favolaschia_longistipitata_Dai19893 Favolaschia_longistipitata_Dai20019 Favolaschia_longistipitata_Dai20328 Favolaschia_longistipitata_Dai20341 Favolaschia_longistipitata_Dai20355 Favolaschia_luteoaurantiaca_4475 Favolaschia_luteoaurantiaca_SP445750 Favolaschia_macropora_KG0027 Favolaschia_manipularis_Dai20612 Favolaschia_manipularis_Dai20653 Favolaschia_minutissima_Dai10753 Favolaschia_minutissima_Dai20085 Favolaschia_minutissima_Dai20086 Favolaschia_minutissima_Dai20088 Favolaschia_minutissima_JM98372 Favolaschia_miscanthi_24652 Favolaschia_miscanthi_24653 Favolaschia_peziziformis_ICMP1575 Favolaschia_pustulosa_Dai19758 Favolaschia_pustulosa_PDD75686 Favolaschia_sp1_DUKE2708 Favolaschia_sp1_DUKE2876 Favolaschia_sp1_DUKE3195 Favolaschia_sp2_4550 Favolaschia_sp3_BCC18686 Favolaschia_sprucei_TH6418 Favolaschia_tonkinensis_JM98229 Favolaschia_varariotecta_DUKE3893 Favolaschia_varariotecta_DUKE4038 Favolaschia_xtbgensis_HKAS121667 Favolaschia_xtbgensis_HKAS121975 Mycena_seminau_ACL136 Mycena_seminau_ACL308 
	;

END;


BEGIN CHARACTERS;
	TITLE  Character_Matrix;
	DIMENSIONS  NCHAR=1551;
	FORMAT DATATYPE = DNA GAP = - MISSING = ?;
	MATRIX
	Favolaschia__sinarundinaria           ATTATTGAA-T-ACGATTGG-CATT-GATGCTGGCTCTT--AACTGAGCATGTGCTCGTG-TCGTC--TATTTATCT-TCTCTTGTGCACATTTTGTAGTCAATGAAAA------TTGGAAA-ACATGCGC-GCTTTCATTAG--TGCGGTCTGGGGGTTGACGCGGCGCAA------GTCAGTCTTCCCCTGTTCC-TCTGCGCACTCTTTA----------C-TGAGTTGCGGTCTGGGAG-TTG--TTAAC-CCTT--CTCCTG--------------------------------------------------------------------------------------------CTTCATTGACTATG-TTTTCATATACCCTTTAT-AAAGTCATAGAATGTC-T-ATTAAGTTGATTGTGCTTGTCGCAGTCCTT-AAA--CCTATACAACTTTCAGCAACGGATCTCTTGGCTCTCCTATCGATGAAGAACGCAGCGAAATGCGATAAGTAATGTGAATTGCAGAATTCAGTGAATCATCGAATCTTTGAACGCACCTTGCGCCCTTTGGTATTCCGAAGGGCATGCCTGTTTGAGTGT-CATTAAATTATCAACCTTG---CTCGCTT-TCGTGGCTTGAGTTAGGCTTGGATGTGAGGGC---TGCTGGCTTCCTTCAG-TGGATGGTCTGCTCCCTTTAAATGCATTAGTGGGAT--CTCTTGTGGACCGTCACTTGGTGTGATAA--TTATC-TACGCCGC-TTGACTTTGAAGCAA-ACTAATGGGAACCTGCTCATAACCGTCC-ATTCACCCCCTAGTAACTGCGAGTG-AAGCGGGAAAAGCTCAAATTTAAAATCTGGCGGTCCTTGTGGCCGTCCGAGTTGTAATTTAGAGAAGTGTTATCCGCGCTGGACCGTGTACAAGTCTCCTGGAATGGAGCGTCATAGAGGGTGAGAATCCCGTCTTTGACACGGAC-TACCAGGGCATTGTGATGCGCTCTCGAAGAGTCGAGTTGTTTGGGAATGCAGCTCAAAATGGGTGGTAAATTCCATCTAAAGCTAAATATTGAGGAGAGACCGATAGCGAACAAGTACCGTGAGGGAAAGATGAAAAGAACTTTGGAAAGAGAGTTAAACAGTACGTGAAATTGCTGAAAGGGAAACGCTTGAAGTCAGTCGCGTTGTTCAGAACTCAGCCCG-GCTTTTGCTTGGTGTACTTTCTGTTCGACGGGTCAGCATCAGTTTTGGTCGGCGGAAAAAGGCTTAGAGAATGTGGCACCTTCGGGTGTGTTATAGCTCTGGGTTGTATACGTCGGCTGGGACTGAGGAACTCAGCACGCCGAAAGGCCGGGTACTTGTACCACGTTCGTGCTTAGGATGCTGGCATAATGGCTTTAATCGACCCGTCTTGAAACACGGACCAAGGAGTCTAACATGCCTGCGAGTG-TTTGGGTGGAAAACCCGAGCGCGTAATGAAAGTGAAAGTTGAGAT-CCCTGTCGT-GGGGAGCATCGACGCCCGGAGCAGACCTTTT
	'Favolaschia  sinarundinaria-2'       ATTATTGAA-T-ACGATTGG-CATT-GATGCTGGCTCTT--AACTGAGCATGTGCTCGTG-TCGTC--TATTTATCT-TCTCTTGTGCACATTTTGTAGTCAATGAAAA------TTGGAAA-ACATGCGC-GCTTTCATTAG--TGCGGTCTGGGGGTTGACGCGGCGCAA------GTCAGTCTTCCCCTGTTCC-TCTGCGCACTCTTTA----------C-TGAGTTGCGGTCTGGGAG-TTG--TTAAC-CCTT--CTCCTG--------------------------------------------------------------------------------------------CTTCATTGACTATG-TTTTCATATACCCTTTAT-AAAGTCATAGAATGTC-T-ATTAAGTTGATTGTGCTTGTCGCAGTCCTT-AAA--CCTATACAACTTTCAGCAACGGATCTCTTGGCTCTCCTATCGATGAAGAACGCAGCGAAATGCGATAAGTAATGTGAATTGCAGAATTCAGTGAATCATCGAATCTTTGAACGCACCTTGCGCCCTTTGGTATTCCGAAGGGCATGCCTGTTTGAGTGT-CATTAAATTATCAACCTTG---CTCGCTT-TCGTGGCTTGAGTTAGGCTTGGATGTGAGGGC---TGCTGGCTTCCTTCAG-TGGATGGTCTGCTCCCTTTAAATGCATTAGTGGGAT--CTCTTGTGGACCGTCACTTGGTGTGATAA--TTATC-TACGCCGC-TTGACTTTGAAGCAA-ACTAATGGGAACCTGCTCATAACCGTCC-ATTCACCCCCTAGTAACTGCGAGTG-AAGCGGGAAAAGCTCAAATTTAAAATCTGGCGGTCCTTGTGGCCGTCCGAGTTGTAATTTAGAGAAGTGTTATCCGCGCTGGACCGTGTACAAGTCTCCTGGAATGGAGCGTCATAGAGGGTGAGAATCCCGTCTTTGACACGGAC-TACCAGGGCATTGTGATGCGCTCTCGAAGAGTCGAGTTGTTTGGGAATGCAGCTCAAAATGGGTGGTAAATTCCATCTAAAGCTAAATATTGAGGAGAGACCGATAGCGAACAAGTACCGTGAGGGAAAGATGAAAAGAACTTTGGAAAGAGAGTTAAACAGTACGTGAAATTGCTGAAAGGGAAACGCTTGAAGTCAGTCGCGTTGTTCAGAACTCAGCCCG-GCTTTTGCTTGGTGTACTTTCTGTTCGACGGGTCAGCATCAGTTTTGGTCGGCGGAAAAAGGCTTAGAGAATGTGGCACCTTCGGGTGTGTTATAGCTCTGGGTTGTATACGTCGGCTGGGACTGAGGAACTCAGCACGCCGAAAGGCCGGGTACTTGTACCACGTTCGTGCTTAGGATGCTGGCATAATGGCTTTAATCGACCCGTCTTGAAACACGGACCAAGGAGTCTAACATGCCTGCGAGTG-TTTGGGTGGAAAACCCGAGCGCGTAATGAAAGTGAAAGTTGAGAT-CCCTGTCGT-GGGGAGCATCGACGCCCGGAGCAGACCTTTT
	Favolaschia_bannaensis_Dai_22587      ATTATTGAA-TAACGATTGG-CACT-GATGCTGGCCCTT--CACTGGGCATGTGCTCGTG-TCGTC-TTATTTATCT-TCTCTTGTGCACATTTTGTAGTCAATG--CA------TTGGAAA-CTATGCGC-GCTTTCATTAG-CTGCGGTCTGAGGGTTGACTGTAA----------CAAAGTCTTCCCTTGTTCC-TCTGCGCACTCTTAA----------T-TGAGTTGCGGTCTGGGAG-ATG--TTAACACCTT--CTCCTG--------------------------------------------------------------------------------------------ATGCATTGACTATG-TTTTCATATACCCTGTAT-AAAGTCATAGAATGTCAT-TTTAAGTCGATTGCGCTAGTCGTAGTCCTT-AAA--CCAATACAACTTTCAGCAACGGATCTCTTGGCTCTCCTATCGATGAAGAACGCAGCGAAATGCGATAAGTAATGTGAATTGCAGAATTCAGTGAATCATCGAATCTTTGAACGCACCTTGCGCCCTTTGGTATTCCGAAGGGCATGCCTGTTTGAGTGT-CATTAAATTATCAACCTCTCT-CTCGCAC-TTGCGGCTTGAGTTAGGCTTGGATGTGAGGGC--TTGCTGGCTTCCTTCAG-TGGATGGTCTGCTCCCTTTAAATGCATTAGCGGGAT--CTCTTGTGGACCGTCACTTGGTGTGATAA--TTATC-TACGCCGT-TTGACTTTGAAGCAA-GCTAATGGGAACCTGCTCATAACCGTCC-ATTGACCCCCTAGTAACTGCGAGTG-AAGCGGGAAAAGCTCAAATTTAAAATCTGGCGGTCCTTGTGGCCGTCCGAGTTGTAATTTAGAGAAGTGCTATCCGCGCTGGACCGTGTATAAGTCTCCTGGAATGGAGCGTCATAGAGGGTGAGAATCCCGTCTTTGACACGGAC-TACCAGGGCATTGTGATACGCTCTCAAAGAGTCGAGTTGTTTGGGAATGCAGCTCAAAATGGGTGGTAAATTCCATCTAAAGCTAAATATTGAGGAGAGACCGATAGCGAACAAGTACCGTGAGGGAAAGATGAAAAGAACTTTGGAAAGAGAGTTAAACAGTACGTGAAATTGCTGAAAGGGAAACGCTTGAAGTCAGTCGCGTTGTTCAGGACTCAGCCTT-GCTTTTGCTTGGTGTACTTTCTGTTCAACGGGTCAGCATCAGTTTTGGTCGGCGGAAAAAGGCTTGGAGAATGTGGCACCTTCGGGTGTGTTATAGCTCTGGGTTGTATACGTCGGCTGGGACTGAGGAACTCAGCACGCCGCAAGGCCGGGTACTTGTACCACGTTCGTGCTTAGGATGCTGGCATAATGGCTTTAATCGACCCGTCTTGAAACACGGACCAAGGAGTCTAACATGCCTGCGAGTG-TTTGGGTGGAAAACCCGAGCGCGTAATGAAAGTGAAAGTTGAGAT-CCCTGTCGT-GGGGAGCATCGACGCCCGGAGCAGACCTTTT
	Favolaschia_bannaensis_Dai_22589      ATTATTGAA-TAACGATTGG-CACT-GATGCTGGCCCTT--CACTGGGCATGTGCTCGTG-TCGTC-TTATTTATCT-TCTCTTGTGCACATTTTGTAGTCAATG--CA------TTGGAAA-CTATGCGC-GCTTTCATTAG-CTGCGGTCTGAGGGTTGACTGTAA----------CAAAGTCTTCCCTTGTTCC-TCTGCGCACTCTTAA----------T-TGAGTTGCGGTCTGGGAG-ATG--TTAACACCTT--CTCCTG--------------------------------------------------------------------------------------------ATGCATTGACTATG-TTTTCATATACCCTGTAT-AAAGTCATAGAATGTCAT-TTTAAGTCGATTGCGCTAGTCGTAGTCCTT-AAA--CCAATACAACTTTCAGCAACGGATCTCTTGGCTCTCCTATCGATGAAGAACGCAGCGAAATGCGATAAGTAATGTGAATTGCAGAATTCAGTGAATCATCGAATCTTTGAACGCACCTTGCGCCCTTTGGTATTCCGAAGGGCATGCCTGTTTGAGTGT-CATTAAATTATCAACCTCTCT-CTCGCAC-TTGCGGCTTGAGTTAGGCTTGGATGTGAGGGC--TTGCTGGCTTCCTTCAG-TGGATGGTCTGCTCCCTTTAAATGCATTAGCGGGAT--CTCTTGTGGACCGTCACTTGGTGTGATAA--TTATC-TACGCCGT-TTGACTTTGAAGCAA-GCTAATGGGAACCTGCTCATAACCGTCC-ATTGACCCCCTAGTAACTGCGAGTG-AAGCGGGAAAAGCTCAAATTTAAAATCTGGCGGTCCTTGTGGCCGTCCGAGTTGTAATTTAGAGAAGTGCTATCCGCGCTGGACCGTGTATAAGTCTCCTGGAATGGAGCGTCATAGAGGGTGAGAATCCCGTCTTTGACACGGAC-TACCAGGGCATTGTGATACGCTCTCAAAGAGTCGAGTTGTTTGGGAATGCAGCTCAAAATGGGTGGTAAATTCCATCTAAAGCTAAATATTGAGGAGAGACCGATAGCGAACAAGTACCGTGAGGGAAAGATGAAAAGAACTTTGGAAAGAGAGTTAAACAGTACGTGAAATTGCTGAAAGGGAAACGCTTGAAGTCAGTCGCGTTGTTCAGGACTCAGCCTT-GCTTTTGCTTGGTGTACTTTCTGTTCAACGGGTCAGCATCAGTTTTGGTCGGCGGAAAAAGGCTTGGAGAATGTGGCACCTTCGGGTGTGTTATAGCTCTGGGTTGTATACGTCGGCTGGGACTGAGGAACTCAGCACGCCGCAAGGCCGGGTACTTGTACCACGTTCGTGCTTAGGATGCTGGCATAATGGCTTTAATCGACCCGTCTTGAAACACGGACCAAGGAGTCTAACATGCCTGCGAGTG-TTTGGGTGGAAAACCCGAGCGCGTAATGAAAGTGAAAGTTGAGAT-CCCTGTCGT-GGGGAGCATCGACGCCCGGAGCAGACCTTTT
	Favolaschia_bannaensis_Dai_22590      ATTATTGAA-TAACGATTGG-CACT-GATGCTGGCCCTT--CACTGGGCATGTGCTCGTG-TCGTC-TTATTTATCT-TCTCTTGTGCACATTTTGTAGTCAATG--CA------TTGGAAA-CTATGCGC-GCTTTCATTAG-CTGCGGTCTGAGGGTTGACTGTAA----------CAAAGTCTTCCCTTGTTCC-TCTGCGCACTCTTAA----------T-CGAGTTGCGGTCTGGGAG-ATG--TTAACACCTT--CTCCTG--------------------------------------------------------------------------------------------ATGCATTGACTATG-TTTTCATATACCCTGTAT-CAAGTCATAGAATGTCAT-TTTAAGTCGATTGCGCTAGTCGTAGTCCTT-AAA--CCAATACAACTTTCAGCAACGGATCTCTTGGCTCTCCTATCGATGAAGAACGCAGCGAAATGCGATAAGTAATGTGAATTGCAGAATTCAGTGAATCATCGAATCTTTGAACGCACCTTGCGCCCTTTGGTATTCCGAAGGGCATGCCTGTTTGAGTGT-CATTAAATTATCAACCTCTCT-CTCGCAC-TTGCGGCTTGAGTTAGGCTTGGATGTGAGGGC--TTGCTGGCTTCCTTCAG-TGGATGGTCTGCTCCCTTTAAATGCATTAGCGGGAT--CTCTTGTGGACCGTCACTTGGTGTGATAA--TTATC-TACGCCGT-TTGACTTTGAAGCAA-GCTAATGGGAACCTGCTCATAACCGTCC-ATTGACCCCCTAGTAACTGCGAGTG-AAGCGGGAAAAGCTCAAATTTAAAATCTGGCGGTCCTTGTGGCCGTCCGAGTTGTAATTTAGAGAAGTGCTATCCGCGCTGGACCGTGTATAAGTCTCCTGGAATGGAGCGTCATAGAGGGTGAGAATCCCGTCTTTGACACGGAC-TACCAGGGCATTGTGATACGCTCTCAAAGAGTCGAGTTGTTTGGGAATGCAGCTCAAAATGGGTGGTAAATTCCATCTAAAGCTAAATATTGAGGAGAGACCGATAGCGAACAAGTACCGTGAGGGAAAGATGAAAAGAACTTTGGAAAGAGAGTTAAACAGTACGTGAAATTGCTGAAAGGGAAACGCTTGAAGTCAGTCGCGTTGTTCAGGACTCAGCCTT-GCTTTTGCTTGGTGTACTTTCTGTTCAACGGGTCAGCATCAGTTTTGGTCGGCGGAAAAAGGCTTGGAGAATGTGGCACCTTCGGGTGTGTTATAGCTCTGGGTTGTATACGTCGGCTGGGACTGAGGAACTCAGCACGCCGCAAGGCCGGGTACTTGTACCACGTTCGTGCTTAGGATGCTGGCATAATGGCTTTAATCGACCCGTCTTGAAACACGGACCAAGGAGTCTAACATGCCTGCGAGTG-TTTGGGTGGAAAACCCGAGCGCGTAATGAAAGTGAAAGTTGAGAT-CCCTGTCGT-GGGGAGCATCGACGCCCGGAGCAGACCTTTT
	Favolaschia_crassipora_Dai_19769      ATTA-TTGA-TAACGACTGG-CATT-GATGCTGGCCCTT--TACTGGGCATGTGCTCGTG-TCATC-TTATTTATCT-TCTCTTGTGCACATTTTGTAGTCAATG--CA------TTGGAAA-CTATGCGC-GCTTTCACTAG--CGCGGTTTGGGGGTTTGGAC-------------CTAGTCCTTCCCTTGTTCC-TCTGCGCACTCTTCA----------T-TGAGTTGCGGTGTGGGAG-TTG--TTAAC-CCTT--CTCCTG--------------------------------------------------------------------------------------------ATGTGTTGACTATG-TTTTCATATACCCTGTAT-AAAGTCATAGAATGTC-T-TTTAAGTCGATTGCGCTTGTCGTAGTCCTT-AAA--CCAATACAACTTTCAGCAACGGATCTCTTGGCTCTCCTATCGATGAAGAACGCAGCGAAATGCGATAAGTAATGTGAATTGCAGAATTCAGTGAATCATCGAATCTTTGAACGCACCTTGCGCCCTTTGGTATTCCGAAGGGCATGCCTGTTTGAGTGT-CATTAAATTATCAACCTTTCA-CTCGCAC-TTGTGGCTTGAGTTAGGCTTGGATGTGAGGGC--TTGCTGGCTTCCTTCAG-TGGATGGTCTGCTCCCTTTAAATGCATTAGCGGGAT--CTCTTGTGGACCGTCACTTGGTGTGATAA--TTATC-TACGCCGT-TTGACTGTGAAGCAA-ACTAATGGGAACCTGCTTATAACCGTCC-ATTCACCTCCTAGTAACTGCGAGTG-AAGCGGGAAAAGCTCAAATTTAAAATCTGGCGGTCCTTGTGGCCGTCCGAGTTGTAATTTAGAGAAGTGTTATCCGCGCTGGACCGTGTATAAGTCTCCTGGAATGGAGCGTCATAGAGGGTGAGAATCCCGTCTTTGACACGGAC-TGCCAGGGCTTTGTGATGCGCTCTCGAAGAGTCGAGTTGTTTGGGAATGCAGCTCAAAATGGGTGGTAAATTCCATCTAAAGCTAAATATTGAGGAGAGACCGATAGCGAACAAGTACCGTGAGGGAAAGATGAAAAGAACTTTGGAAAGAGAGTTAAACAGTACGTGAAATTGCTGAAAGGGAAACGCTTGAAGTCAGTCGCGTTGTTCAGGACTCAGCCTT-GC-TTTGCTTGGTGTATTTCTTGTTCAACGGGTCAGCATCAGTTTTGGTCGGCGGATAAAGGCTTAGAGAATGTGGCATCTTCGGGTGTGTTATAGCTCTGGGTTGTATACGTCGGCTGGGACTGAGGAACTCAGCACGCCGCAAGGCCGGGTACTTGTACCACGTTCGTGCTTAGGATGCTGGCATAATGGCTTTAATCGACCCGTCTTGAAACACGGACCAAGGAGTCTAACATGCCTGCGAGTG-TTTGGGTGGAAAACTCGAGCGCGTAATGAAAGTGAAAGTTGAGAT-CCCTGTCGC-GGGGAGCATCGACGCCCGGAGCAGACCTTTT
	Favolaschia_crassipora_Dai_19871      ATTATTGAA-TAACGACTGG-CATT-GATGCTGGCCCTT--TACTGGGCATGTGCTCGTG-TCATC-TTATTTATCT-TCTCTTGTGCACATTTTGTAGTCAATG--CA------TTGGAAA-CTATGCGC-GCTTTCACTAG--CGCGGTTTGGGGGTTTGGAC-------------CTAGTCCTTCCCTTGTTCC-TCTGCGCACTCTTCA----------T-TGAGTTGCGGTGTGGGAG-TTG--TTAAC-CCTT--CTCCTG--------------------------------------------------------------------------------------------ATGTGTTGACTATG-TTTTCATATACCCTGTAT-AAAGTCATAGAATGTC-T-TTTAAGTCGATTGCGCTTGTCGTAGTCCTT-AAA--CCAATACAACTTTCAGCAACGGATCTCTTGGCTCTCCTATCGATGAAGAACGCAGCGAAATGCGATAAGTAATGTGAATTGCAGAATTCAGTGAATCATCGAATCTTTGAACGCACCTTGCGCCCTTTGGTATTCCGAAGGGCATGCCTGTTTGAGTGT-CATTAAATTATCAACCTTTCA-CTCGCAC-TTGTGGCTTGAGTTAGGCTTGGATGTGAGGGC--TTGCTGGCTTCCTTCAG-TGGATGGTCTGCTCCCTTTAAATGCATTAGCGGGAT--CTCTTGTGGACCGTCACTTGGTGTGATAA--TTATC-TACGCCGT-TTGACTGTGAAGCAA-ACTAATGGGAACCTGCTTATAACCGTCC-ATTCACCCCCTAGTAACTGCGAGTG-AAGCGGGAAAAGCTCAAATTTAAAATCTGGCGGTCCTTGTGGCCGTCCGAGTTGTAATTTAGAGAAGTGTTATCCGCGCTGGACCGTGTATAAGTCTCCTGGAATGGAGCGTCATAGAGGGTGAGAATCCCGTCTTTGACACGGAC-TGCCAGGGCTTTGTGATGCGCTCTCGAAGAGTCGAGTTGTTTGGGAATGCAGCTCAAAATGGGTGGTAAATTCCATCTAAAGCTAAATATTGAGGAGAGACCGATAGCGAACAAGTACCGTGAGGGAAAGATGAAAAGAACTTTGGAAAGAGAGTTAAACAGTACGTGAAATTGCTGAAAGGGAAACGCTTGAAGTCAGTCGCGTTGTTCAGGACTCAGCCTT-GC-TTTGCTTGGTGTATTTCTTGTTCAACGGGTCAGCATCAGTTTTGGTCGGCGGATAAAGGCTTAGAGAATGTGGCATCTTCGGGTGTGTTATAGCTCTGGGTTGTATACGTCGGCTGGGACTGAGGAACTCAGCACGCCGCAAGGCCGGGTACTTGTACCACGTTCGTGCTTAGGATGCTGGCATAATGGCTTTAATCGACCCGTCTTGAAACACGGACCAAGGAGTCTAACATGCCTGCGAGTG-TTTGGGTGGAAAACTCGAGCGCGTAATGAAAGTGAAAGTTGAGAT-CCCTGTCGCGGGGGAGCATCGACGCCCGGAGCAGACCTTTT
	Favolaschia_flabelliformis_Dai_20010  ---------------------------------------------------GTGCTCATG-TCATC--TATTTATCT-TCTCTTGTGCACATTTTGTAGTCAATG--AA------TGGGAAA-CCTCACA--ACTTTCATTAG-TTGTGGTCTGGGAGTTGAAGTGACTAAGTCCATTGTCCTTCTTCTCCTGTTCC-TCTGCGCACTCTTGA----------C-CGAGTAGCGTTCTGGGAG-TTG--TTAAC-CCTT--CTCCTG--------------------------------------------------------------------------------------------CTTCGTTGACTATG-TTTTCATATACCCTGTAT-AAAGTCATAGAATGTC-T-CTTAAGTTGATTGTGCTTGTCGCAGTCCTT-AAA--CCTATACAACTTTCAGCAACGGATCTCTTGGCTCTCCTATCGATGAAGAACGCAGCGAAATGCGATAAGTAATGTGAATTGCAGAATTCAGTGAATCATCGAATCTTTGAACGCACCTTGCGCCCTTTGGTATTCCGAAGGGCATGCCTGTTTGAGTGT-CATTAAATTATCAACCTTG---CTCGCTT-TCGTGGCTGGAGTTAGGCTTGGATGTGAGGGC---TGCTGGCTTCCTTCAG-TGGATGGTCTGCTCCCTTTAAATGCATTAGTGGGAT--CTCTTGTGGACCGTCACTTGGTGTGATAA--TTATC-TACGCCGT-TTGACTTTGAAGCAA-GCTAATGGGAACCCGCTCATAACCGTCC-ATTGACCCCCTAGTAACTGCGAGTG-AAGCGGGAAAAGCTCAAATTTAAAATCTGGCGGTCCCTGTGGTCGTCCGAGTTGTAATTTAGAGAAGTGTTATCCGCGCTGGACCGTGTACAAGTCTCCTGGAATGGAGCGTCATAGAGGGTGAGAATCCCGTCTTTGACACGGAC-TACCAGGGCATTGTGATGCGCTCTCAAAGAGTCGAGTTGTTTGGGAATGCAGCTCAAAATGGGTGGTAAATTCCATCTAAAGCTAAATATTGAGGAGAGACCGATAGCGAACAAGTACCGTGAGGGAAAGATGAAAAGAACTTTGGAAAGAGAGTTAAACAGTACGTGAAATTGCTGAAAGGGAAACGCTTGAAGTCAGTCGCGTTGTTCAGAACTCAGCCCG-GCTTTTGCTTGGTGTACTTTCTGTTCGACGGGTCAGCATCAGTTTTGGTCGGCGGATAAAGGCTCAGAGAATGTGGCATCTTCGGGTGTGTTATAGCTCTGGGTTGTATACGTCGGCTGGGACTGAGGAACTCAGCACGCCGAAAGGCCGGGTACTTGTACCACGTTCGTGCTTAGGATGCTGGCATAATGGCTTTAATCGACCCGTCTTGAAACACGGACCAAGGAGTCTAACATGCCTGCGAGTG-TTTGGGTGGAAAACCCGAGCGCGTAATGAAAGTGAAAGTTGAGAT-CCCTGTCGC-GGGGAGCATCGACGCCCGGAGCAGACCTTTT
	Favolaschia_flabelliformis_Dai_20016  ATTATTGAA-T-ACGATTGG-CATT-GATGCTGGCTCTT--AACTGGGCATGTGCTCATG-TCATC--TATTTATCT-TCTCTTGTGCACATTTTGTAGTCAATG--AA------TGGGAAA-CCTCACA--ACTTTCATTAG-TTGTGGTCTGGGAGTTGAAGTGATCAA-------GTCCTTCTTCTCCTGTTCC-TCTGCGCACTCTTGA----------C-CGAGTAGCGTTCTGGGAG-TTG--TTAAC-CCTT--CTCCTG--------------------------------------------------------------------------------------------CTTCGTTGACTATG-TTTTCATATACCCTGTAT-AAAGTCATAGAATGTC-T-CTTAAGTTGATTGTGCTTGTCGCAGTCCTT-AAA--CCTATACAACTTTCAGCAACGGATCTCTTGGCTCTCCTATCGATGAAGAACGCAGCGAAATGCGATAAGTAATGTGAATTGCAGAATTCAGTGAATCATCGAATCTTTGAACGCACCTTGCGCCCTTTGGTATTCCGAAGGGCATGCCTGTTTGAGTGT-CATTAAATTATCAACCTTG---CTCGCTT-TCGTGGCTTGAGTTAGGCTTGGATGTGAGGGC---TGCTGGCTTCCTTCAG-TGGATGGTCTGCTCCCTTTAAATGCATTAGTGGGAT--CTCTTGTGGACCGTCACTTGGTGTGATAA--TTATC-TACGCCGT-TTGACTTTGAAGCAA-GCTAATGGGAACCCGCTCATAACCGTCC-ATTGAC------------------------------------------------------------------------------------------------------------------------------------------------------------------------------------------------------------------------------------------------------------------------------------------------------------------------------------------------------------------------------------------------------------------------------------------------------------------------------------------------------------------------------------------------------------------------------------------------------------------------------------------------------------------------------------------------------------------------------------------------------
	Favolaschia_flabelliformis_Dai_24354  ATTATTGAA-T-ACGATTGG-CATT-GATGCTGGCTCTT--AACTGGGCATGTGCTCATG-TCATC--TATTTATCT-TCTCTTGTGCACATTTTGTAGTCAATG--AA------TGGGAAA-CCTCACA--ACTTTCATTAG-TTGTGGTCTGGGAGTTGAAGTGACTAAGTCCATTGTCCTTCTTCTCCTGTTCC-TCTGCGCACTCTTGA----------C-CGAGTAGCGTTCTGGGAG-TTG--TTAAC-CCTT--CTCCTG--------------------------------------------------------------------------------------------CTTCGTTGACTATG-TTTTCATATACCCTGTAT-AAAGTCATAGAATGTC-T-CTTAAGTTGATTGTGCTTGTCGCAGTCCTT-AAA--CCTATACAACTTTCAGCAACGGATCTCTTGGCTCTCCTATCGATGAAGAACGCAGCGAAATGCGATAAGTAATGTGAATTGCAGAATTCAGTGAATCATCGAATCTTTGAACGCACCTTGCGCCCTTTGGTATTCCGAAGGGCATGCCTGTTTGAGTGT-CATTAAATTATCAACCTTG---CTCGCTT-TCG----------------------------------------------------------------------------------------------------------------------------------------------------------------------------------------CCCCTAGTAACTGCGAGTG-AAGCGGGAAAAGCTCAAATTTAAAATCTGGCGGTCCCTGTGGTCGTCCGAGTTGTAATTTAGAGAAGTGTTATCCGCGCTGGACCGTGTACAAGTCTCCTGGAATGGAGCGTCATAGAGGGTGAGAATCCCGTCTTTGACACGGAC-TACCAGGGCATTGTGATGCGCTCTCAAAGAGTCGAGTTGTTTGGGAATGCAGCTCAAAATGGGTGGTAAATTCCATCTAAAGCTAAATATTGAGGAGAGACCGATAGCGAACAAGTACCGTGAGGGAAAGATGAAAAGAACTTTGGAAAGAGAGTTAAACAGTACGTGAAATTGCTGAAAGGGAAACGCTTGAAGTCAGTCGCGTTGTTCAGAACTCAGCCCG-GCTTTTGCTTGGTGTACTTTCTGTTCGACGGGTCAGCATCAGTTTTGGTCGGCGGATAAAGGCTCAGAGAATGTGGCATCTTCGGGTGTGTTATAGCTCTGGGTTGTATACGTCGGCTGGGACTGAGGAACTCAGCACGCCGAAAGGCCGGGTACTTGTACCACGTTCGTGCTTAGGATGCTGGCATAATGGCTTTAATCGACCCGTCTTGAAACACGGACCAAGGAGTCTAACATGCCTGCGAGTG-TTTGGGTGGAAAACCCGAGCGCGTAATGAAAGTGAAAGTTGAGAT-CCCTGTCGC-GGGGAGCATCGACGCCCGGAGCAGACC----
	Favolaschia_rigida_Dai_18566A         ATTATTGAA-T-ACGATTGG-CATT-GATGCTGGCTCTT--AACTGAGTATGTGCTCGTG-TCGTC-TTATTTATCT-TCTCTTGTGCACATCTTGTAGTCAACG--AA------TTGGAAA-CTATGCGC-GCTTTCATTAG--TGCGGTTTGGGAGCTG-----------------CTAACCCTGCTCCTGTTCC-TCTGCGCACTCTTAA----------C-TGAGTTGCGGTCTGGGAG-TTG--TTAAC-CCTT--CTCCTG--------------------------------------------------------------------------------------------ATTCGTTGACTATG-TTTTCATATACCCTGTAT-AAAGTCATAGAATGTC-T-CTTAAGTTGATTGTGCTTGTCGCAGTCCTT-AAA--CCTATACAACTTTCAGCAACGGATCTCTTGGCTCTCCTATCGATGAAGAACGCAGCGAAATGCGATAAGTAATGTGAATTGCAGAATTCAGTGAATCATCGAATCTTTGAACGCACCTTGCGCCCTTTGGTATTCCGAAGGGCATGCCTGTTTGAGTGT-CATTAAATTATCAACCTAAAAGCTTGCTT-TGGCGAGTTC-CTTAGGCTTGGATGTGAGGGC---TGCTGGCTTCCTTCAG-TGGATGGTCTGCTCCCTTTAAATACATTAGTGGGAT--CTCTTGTGGACCGTCACTTGGTGTGATAA--TTATC-TACGCCGC-TTGACTTTGAAGCAA-ACTAATGGGAACCTGCTCATAACCGTCC-ATTGACCCCCTAGTAACTGCGAGTG-AAGCGGGAAAAGCTCAAATTTAAAATCTGGCGGTCCCTGTGGCCGTCCGAGTTGTAATTTAGAGAAGTGTTATCCGCGCTGGACCGTGTACAAGTCTCCTGGAATGGAGCGTCATAGAGGGTGAGAATCCCGTCTTTGACACGGAC-TACCAGGGCATTGTGATGCGCTCTCAAAGAGTCGAGTTGTTTGGGAATGCAGCTCAAAATGGGTGGTAAATTCCATCTAAAGCTAAATATTGAGGAGAGACCGATAGCGAACAAGTACCGTGAGGGAAAGATGAAAAGAACTTTGGAAAGAGAGTTAAACAGTACGTGAAATTGCTGAAAGGGAAACGCTTGAAGTCAGTCGCGTTGTTCAGAACTCAGCCCG-CCTTTTGGTTGGTGTACTTTCTGTTCAATGGGTCAGCATCAGTTTTGGTCGGCGGAAAAAGGCTTAGAGAATGTGGCATCTTCGGGTGTGTTATAGCTCTGGGTCGTATACGTCGGCTGGGACTGAGGAACTCAGCACGCCGAAAGGCCGGGTACTTGTACCACGTTCGTGCTTAGGATGCTGGCATAATGGCTTTAATCGACCCGTCTTGAAACACGGACCAAGGAGTCTAACATGCCTGCGAGTG-TTTGGGTGGAAAACCCGAGCGCGTAATGAAAGTGAAAGTTGAGAT-CCCTGTCGT-GGGGAGCATCGACGCCCGGAGCAGACCTTTT
	Favolaschia_rigida_Dai_20764          ATTA-TTGA-T-ACGATTGG-CATT-GATGCTGGCTCTT--AACTGAGTATGTGCTCGTG-TCGTC-TTATTTATCT-TCTCTTGTGCACATCTTGTAGTCAACG--AA------TTGGAAA-CTATGCGT-GCTTTCATTAG--TGCGGTCTGGGAGCTG-----------------CTAACCCTGCTCCTGTTCC-TCTGCGCACTCTTAA----------C-TGAGTTGCGGTCTGGGAG-TTG--TTAAC-CCTT--CTCCTG--------------------------------------------------------------------------------------------ATTCGTTGACTATG-TTTTCATATACCCTGTAT-AAAGTCATAGAATGTC-T-CTTAAGTTGATTGTGCTTGTCGCAGTCCTT-AAA--CCTATACAACTTTCAGCAACGGATCTCTTGGCTCTCCTATCGATGAAGAACGCAGCGAAATGCGATAAGTAATGTGAATTGCAGAATTCAGTGAATCATCGAATCTTTGAACGCACCTTGCGCCCTTTGGTATTCCGAAGGGCATGCCTGTTTGAGTGT-CATTAAATTATCAACCTAAAAGCTTGCTT-TGGCGAGTTC-CTTAGGCTTGGATGTGAGGGC---TGCTGGCTTCCTTCAG-TGGATGGTCTGCTCCCTTTAAATACATTAGTGGGAT--CTCTTGTGGACCGTCACTTGGTGTGATAA--TTATC-TACGCCGC-TTGACTTTGAAGCAA-ACTAATGGGAACCTGCTCATAACCGTCC-ATTGACCCCCTAGTAACTGCGAGTG-AAGCGGGAAAAGCTCAAATTTAAAATCTGGCGGTCCCTGTGGCCGTCCGAGTTGTAATTTAGAGAAGTGTTATCCGCGCTGGACCGTGTACAAGTCTCCTGGAATGGAGCGTCATAGAGGGTGAGAATCCCGTCTTTGACACGGAC-TACCAGGGCATTGTGATGCGCTCTCAAAGAGTCGAGTTGTTTGGGAATGCAGCTCAAAATGGGTGGTAAATTCCATCTAAAGCTAAATATTGAGGAGAGACCGATAGCGAACAAGTACCGTGAGGGAAAGATGAAAAGAACTTTGGAAAGAGAGTTAAACAGTACGTGAAATTGCTGAAAGGGAAACGCTTGAAGTCAGTCGCGTTGTTCAGAACTCAGCCCG-CCTTTTGGTTGGTGTACTTTCTGTTCAACGGGTCAGCATCAGTTTTGGTCGGCGGAAAAAGGCTTAGAGAATGTGGCATCTTCGGGTGTGTTATAGCTCTGGGTCGTATACGTCGGCTGGGACTGAGGAACTCAGCACGCCGAAAGGCCGGGTACTTGTACCACGTTCGTGCTTAGGATGCTGGCATAATGGCTTTAATCGACCCGTCTTGAAACACGGACCAAGGAGTCTAACATGCCTGCGAGTG-TTTGGGTGGAAAACCCGAGCGCGTAATGAAAGTGAAAGTTGAGAT-CCCTGTCGT-GGGGAGCATCGACGCCCGGAGCAGACCTTTT
	Favolaschia_rigida_Dai_22614          ATTATTGAA-T-ACGATTGG-CATT-GATGCTGGCTCTT--AACTGAGTATGTGCTCGTG-TCGTC-TTATTTATCT-TCTCTTGTGCACATCTTGTAGTCAACG--AA------TTGGAAA-CTATGCGC-GCTTTCATTAG--TGCGGTTTGGGAGCTG-----------------CTAACCCTGCTCCTGTTCC-TCTGCGCACTCTTAA----------C-TGAGTTGCGGTCTGGGAG-TTG--TTAAC-CCTT--CTCCTG--------------------------------------------------------------------------------------------ATTCGTTGACTATG-TTTTCATATACCCTGTAT-AAAGTCATAGAATGTC-T-CTTAAGTTGATTGTGCTTGTCGCAGTCCTT-AAA--CCTATACAACTTTCAGCAACGGATCTCTTGGCTCTCCTATCGATGAAGAACGCAGCGAAATGCGATAAGTAATGTGAATTGCAGAATTCAGTGAATCATCGAATCTTTGAACGCACCTTGCGCCCTTTGGTATTCCGAAGGGCATGCCTGTTTGAGTGT-CATTAAATTATCAACCTAAAGGCTTGCTT-TGGCGAGTTC-CTTAGGCTTGGATGTGAGGGC---TGCTGGCTTCCTTCAG-TGGATGGTCTGCTCCCTTTAAATACATTAGTGGGAT--CTCTTGTGGACCGTCACTTGGTGTGATAA--TTATC-TACGCCGC-TTGACTTTGAAGCAA-ACTAATGGGAACCCGCTCATAACCGTCC-ATTGAC------------------------------------------------------------------------------------------------------------------------------------------------------------------------------------------------------------------------------------------------------------------------------------------------------------------------------------------------------------------------------------------------------------------------------------------------------------------------------------------------------------------------------------------------------------------------------------------------------------------------------------------------------------------------------------------------------------------------------------------------------
	Favolaschia_semicircularis_Dai_19725  ATTATTGAA-T-ACGATTGG-TACT-GATGCTGGCTCTT--AACTGAGCATGTGCTCGTA-TCGTC--TATTTATCT-TCTCTTGTGCACATTTTGTAGTCAATG--AA------TGGGAAA-CTATGCGC-GCTTTCACTAG--TGCGGTCTGGGAGTTG-----------------TTAGTCCTTCTCCTGTTCC-TCTGCGCACTCTTCA----------C-TGAGTTGCGGTCTGGGAG-TTG--TTAAC-CCTT--CTCCTG--------------------------------------------------------------------------------------------ATTCATTGACTATG-TTTTCATATACCCTGTAT-AAAGTCATAGAATGTC-TCTTTAAGTTGATTGTGCTTGTCGCAGTCCTTAAAA--CCTATACAACTTTCAGCAACGGATCTCTTGGCTCTCCTATCGATGAAGAACGCAGCGAAATGCGATAAGTAATGTGAATTGCAGAATTCAGTGAATCATCGAATCTTTGAACGCACCTTGCGCCCTTTGGTATTCCGAAGGGCATGCCTGTTTGAGTGT-CATTAAATTATCAACCTTGAA-CTCGCTT-TTGCGA---GATCTAGGCTTGGATGTGAGGGC---TGCTGGCTTCCTTCAG-TGGATGGTCTGCTCCCTTTAAATGCATTAGCGGGAT--CTCTTGTGGACCGTCACTTGGTGTGATAA--TTATC-TACGCCGC-TTGACTTTGAAGCAA-ACTAATGGGAACCTGCTCATAACCGTCC-ATTCACCCCCTAGTAACTGCGAGTG-AAGCGGGAAAAGCTCAAATTTAAAATCTGGCGGTCCTTGTGGCCGTCCGAGTTGTAATTTAGAGAAGTGTTATCCGCGCTGGACCGTGTACAAGTCTCCTGGAATGGAGCGTCATAGAGGGTGAGAATCCCGTCTTTGACACGGAC-TGCCAGGGCATTGTGATGCGCTCTCGAAGAGTCGAGTTGTTTGGGAATGCAGCTCAAAATGGGTGGTAAATTCCATCTAAAGCTAAATATTGAGGAGAGACCGATAGCGAACAAGTACCGTGAGGGAAAGATGAAAAGAACTTTGGAAAGAGAGTTAAACAGTACGTGAAATTGCTGAAAGGGAAACGCTTGAAGTCAGTCGCGTCGTTCAGAACTCAGCCCG-GCTTTTGCTTGGTGTACTTTCTGTTCGACGGGTCAGCATCAGTTTTGGTCGGCGGAAAAAGGCTCAGAGAATGTGGCATCTTCGGATGTGTTATAGCTCTGGGTCGTATACGTCGGCTGGGACTGAGGAACTCAGCACGCCGAAAGGCCGGGTACTTGTACCACGTTCGTGCTTAGGATGCTGGCATAATGGCTTTAATCGACCCGTCTTGAAACACGGACCAAGGAGTCTAACATGCCTGCGAGTG-TTTGGGTGGAAAACCCGAGCGCGTAATGAAAGTGAAAGTTGAGAT-CCCTGTCGT-GGGGAGCATCGACGCCCGGAGCAGACCTTTT
	Favolaschia_semicircularis_Dai_19923  ATTATTGAA-T-ACGATTGG-TACT-GATGCTGGCTCTT--AACTGAGCATGTGCTCGTA-TCGTC--TATTTATCT-TCTCTTGTGCACATTTTGTAGTCAATG--AA------TGGGAAA-CTATGCGC-GCTTTCACTAG--TGCGGTTTGGGAGTTG-----------------TTAGTCCTTCTCCTGTTCC-TCTGCGCACTCTTCA----------C-TGAGTTGCGGTCTGGGAG-TTG--TTAAC-CCTT--CTCCTG--------------------------------------------------------------------------------------------ATTCATTGACTATG-TTTTCATATACCCTGTAT-AAAGTCATAGAATGTC-TCTTTAAGTTGATTGTGCTTGTCGCAGTCCTTAAAA--CCTATACAACTTTCAGCAACGGATCTCTTGGCTCTCCTATCGATGAAGAACGCAGCGAAATGCGATAAGTAATGTGAATTGCAGAATTCAGTGAATCATCGAATCTTTGAACGCACCTTGCGCCCTTTGGTATTCCGAAGGGCATGCCTGTTTGAGTGT-CATTAAATTATCAACCTTGAA-CTCGCTT-TTGCGA---GATCTAGGCTTGGATGTGAGGGC---TGCTGGCTTCCTTCAG-TGGATGGTCTGCTCCCTTTAAATGCATTAGCGGGAT--CTCTTGTGGACCGTCACTTGGTGTGATAA--TTATC-TACGCCGC-TTGACTTTGAAGCAA-ACTAATGGGAACCTGCTCATAACCGTCC-ATTCACCCCCTAGTAACTGCGAGTG-AAGCGGGAAAAGCTCAAATTTAAAATCTGGCGGTCCTTGTGGCCGTCCGAGTTGTAATTTAGAGAAGTGTTATCCGCGCTGGACCGTGTACAAGTCTCCTGGAATGGAGCGTCATAGAGGGTGAGAATCCCGTCTTTGACACGGAC-TGCCAGGGCATTGTGATGCGCTCTCGAAGAGTCGAGTTGTTTGGGAATGCAGCTCAAAATGGGTGGTAAATTCCATCTAAAGCTAAATATTGAGGAGAGACCGATAGCGAACAAGTACCGTGAGGGAAAGATGAAAAGAACTTTGGAAAGAGAGTTAAACAGTACGTGAAATTGCTGAAAGGGAAACGCTTGAAGTCAGTCGCGTCGTTCAGAACTCAGCCCG-GCTTTTGCTTGGTGTACTTTCTGTTCGACGGGTCAGCATCAGTTTTGGTCGGCGGAAAAAGGCTCAGAGAATGTGGCATCTTCGGATGTGTTATAGCTCTGGGTCGTATACGTCGGCTGGGACTGAGGAACTCAGCACGCCGAAAGGCCGGGTACTTGTACCACGTTCGTGCTTAGGATGCTGGCATAATGGCTTTAATCGACCCGTCTTGAAACACGGACCAAGGAGTCTAACATGCCTGCGAGTG-TTTGGGTGGAAAACCCGAGCGCGTAATGAAAGTGAAAGTTGAGAT-CCCTGTCGT-GGGGAGCATCGACGCCCGGAGCAGACCTTTT
	Favolaschia_semicircularis_Dai_19936  ATTATTGAA-T-ACGATTGG-TACT-GATGCTGGCTCTT--AACTGAGCATGTGCTCGTA-TCGTC--TATTTATCT-TCTCTTGTGCACATTTTGTAGTCAATG--AA------TGGGAAA-CTATGCGC-GCTTTCACTAG--TGCGGTCTGGGAGTTG-----------------TTAGTCCTTCTCCTGTTCC-TCTGCGCACTCTTCA----------C-TGAGTTGCGGTCTGGGAG-TTG--TTAAC-CCTT--CTCCTG--------------------------------------------------------------------------------------------ATTCATTGACTATG-TTTTCATATACCCTGTAT-AAAGTCATAGAATGTC-TCTTTAAGTTGATTGTGCTTGTCGCAGTCCTTAAAA--CCTATACAACTTTCAGCAACGGATCTCTTGGCTCTCCTATCGATGAAGAACGCAGCGAAATGCGATAAGTAATGTGAATTGCAGAATTCAGTGAATCATCGAATCTTTGAACGCACCTTGCGCCCTTTGGTATTCCGAAGGGCATGCCTGTTTGAGTGT-CATTAAATTATCAACCTTGAA-CTCGCTT-TTGCGA---GATCTAGGCTTGGATGTGAGGGC---TGCTGGCTTCCTTCAG-TGGATGGTCTGCTCCCTTTAAATGCATTAGCGGGAT--CTCTTGTGGACCGTCACTTGGTGTGATAA--TTATC-TACGCCGC-TTGACTTTGAAGCAA-ACTAATGGGAACCTGCTCATAACCGTCC-ATTCAC----------CTGCGAGTG-AAGCGGGAAAAGCTCAAATTTAAAATCTGGCGGTCCTTGTGGCCGTCCGAGTTGTAATTTAGAGAAGTGTTATCCGCGCTGGACCGTGTACAAGTCTCCTGGAATGGAGCGTCATAGAGGGTGAGAATCCCGTCTTTGACACGGAC-TGCCAGGGCATTGTGATGCGCTCTCGAAGAGTCGAGTTGTTTGGGAATGCAGCTCAAAATGGGTGGTAAATTCCATCTAAAGCTAAATATTGAGGAGAGACCGATAGCGAACAAGTACCGTGAGGGAAAGATGAAAAGAACTTTGGAAAGAGAGTTAAACAGTACGTGAAATTGCTGAAAGGGAAACGCTTGAAGTCAGTCGCGTCGTTCAGAACTCAGCCCG-GCTTTTGCTTGGTGTACTTTCTGTTCGACGGGTCAGCATCAGTTTTGGTCGGCGGAAAAAGGCTCAGAGAATGTGGCATCTTCGGATGTGTTATAGCTCTGGGTCGTATACGTCGGCTGGGACTGAGGAACTCAGCACGCCGAAAGGCCGGGTACTTGTACCACGTTCGTGCTTAGGATGCTGGCATAATGGCTTTAATCGACCCGTCTTGAAACACGGACCAAGGAGTCTAACATGCCTGCGAGTG-TTTGGGTGGAAAACCCGAGCGCGTAATGAAAGTGAAAGTTGAGAT-CCCTGTCGT-GGGGAGCATCGACGCCCGGAGCAGACCTTTT
	Favolaschia_semicircularis_Dai_19939  ATTATTGAA-T-ACGATTGG-TACT-GATGCTGGCTCTT--AACTGAGCATGTGCTCGTA-TCGTC--TATTTATCT-TCTCTTGTGCACATTTTGTAGTCAATG--AA------TGGGAAA-CTATGCGC-GCTTTCACTAG--TGCGGTTTGGGAGTTG-----------------TTAGTCCTTCTCCTGTTCC-TCTGCGCACTCTTCA----------C-TGAGTTGCGGTCTGGGAG-TTG--TTAAC-CCTT--CTCCTG--------------------------------------------------------------------------------------------ATTCATTGACTATG-TTTTCATATACCCTGTAT-AAAGTCATAGAATGTC-TCTTTAAGTTGATTGTGCTTGTCGCAGTCCTTAAAA--CCTATACAACTTTCAGCAACGGATCTCTTGGCTCTCCTATCGATGAAGAACGCAGCGAAATGCGATAAGTAATGTGAATTGCAGAATTCAGTGAATCATCGAATCTTTGAACGCACCTTGCGCCCTTTGGTATTCCGAAGGGCATGCCTGTTTGAGTGT-CATTAAATTATCAACCTTGAA-CTCGCTT-TTGCGA---GATCTAGGCTTGGATGTGAGGGC---TGCTGGCTTCCTTCAG-TGGATGGTCTGCTCCCTTTAAATGCATTAGCGGGAT--CTCTTGTGGACCGTCACTTGGTGTGATAA--TTATC-TACGCCGC-TTGACTTTGAAGCAA-ACTAATGGGAACCTGCTCATAACCGTCC-ATTCAC------------------------------------------------------------------------------------------------------------------------------------------------------------------------------------------------------------------------------------------------------------------------------------------------------------------------------------------------------------------------------------------------------------------------------------------------------------------------------------------------------------------------------------------------------------------------------------------------------------------------------------------------------------------------------------------------------------------------------------------------------
	Favolaschia_semicircularis_Dai_19980  ATTATTGAA-T-ACGATTGG-TACT-GATGCTGGCTCTT--AACTGAGCATGTGCTCGTA-TCGTC--TATTTATCT-TCTCTTGTGCACATTTTGTAGTCAATG--AA------TGGGAAA-CTATGCGC-GCTTTCACTAG--TGCGGTCTGGGAGTTG-----------------TTAGTCCTTCTCCTGTTCC-TCTGCGCACTCTTCA----------C-TGAGTTGCGGTCTGGGAG-TTG--TTAAC-CCTT--CTCCTG--------------------------------------------------------------------------------------------ATTCGTTGACTATG-TTTTCATATACCCTGTAT-AAAGTCATAGAATGTC-TCTTTAAGTTGATTGTGCTTGTCGCAGTCCTTAAAA--CCTATACAACTTTCAGCAACGGATCTCTTGGCTCTCCTATCGATGAAGAACGCAGCGAAATGCGATAAGTAATGTGAATTGCAGAATTCAGTGAATCATCGAATCTTTGAACGCACCTTGCGCCCTTTGGTATTCCGAAGGGCATGCCTGTTTGAGTGT-CATTAAATTATCAACCTTGAA-CTCGCTT-TTGCGA---GATCTAGGCTTGGATGTGAGGGC---TGCTGGCTTCCTTCAG-TGGATGGTCTGCTCCCTTTAAATGCATTAGCGGGAT--CTCTTGTGGACCGTCACTTGGTGTGATAA--TTATC-TACGCCGC-TTGACTTTGAAGC-A-ACTAATGGGAACCTGCTCATAACCGTCC-ATTCAC----TAGTAACTGCGAGTG-AAGCGGGAAAAGCTCAAATTTAAAATCTGGCGGTCCTTGTGGCCGTCCGAGTTGTAATTTAGAGAAGTGTTATCCGCGCTGGACCGTGTACAAGTCTCCTGGAATGGAGCGTCATAGAGGGTGAGAATCCCGTCTTTGACACGGAC-TGCCAGGGCATTGTGATGCGCTCTCGAAGAGTCGAGTTGTTTGGGAATGCAGCTCAAAATGGGTGGTAAATTCCATCTAAAGCTAAATATTGAGGAGAGACCGATAGCGAACAAGTACCGTGAGGGAAAGATGAAAAGAACTTTGGAAAGAGAGTTAAACAGTACGTGAAATTGCTGAAAGGGAAACGCTTGAAGTCAGTCGCGTCGTTCAGAACTCAGCCCG-GCTTTTGCTTGGTGTACTTTCTGTTCGACGGGTCAGCATCAGTTTTGGTCGGCGGAAAAAGGCTCAGAGAATGTGGCATCTTCGGATGTGTTATAGCTCTGGGTCGTATACGTCGGCTGGGACTGAGGAACTCAGCACGCCGAAAGGCCGGGTACTTGTACCACGTTCGTGCTTAGGATGCTGGCATAATGGCTTTAATCGACCCGTCTTGAAACACGGACCAAGGAGTCTAACATGCCTGCGAGTG-TTTGGGTGGAAAACCCGAGCGCGTAATGAAAGTGAAA--------------------------------------------------
	Favolaschia_semicircularis_Dai_19981  ATTATTGAA-T-ACGATTGG-TACT-GATGCTGGCTCTT--AACTGAGCATGTGCTCGTA-TCGTC--TATTTATCT-TCTCTTGTGCACATTTTGTAGTCAATG--AA------TGGGAAA-CTATGCGC-GCTTTCACTAG--TGCGGTTTGGGAGTTG-----------------TTAGTCCTTCTCCTGTTCC-TCTGCGCACTCTTCA----------C-TGAGTTGCGGTCTGGGAG-TTG--TTAAC-CCTT--CTCCTG--------------------------------------------------------------------------------------------ATTCATTGACTATG-TTTTCATATACCCTGTAT-AAAGTCATAGAATGTC-TCTTTAAGTTGATTGTGCTTGTCGCAGTCCTTAAAA--CCTATACAACTTTCAGCAACGGATCTCTTGGCTCTCCTATCGATGAAGAACGCAGCGAAATGCGATAAGTAATGTGAATTGCAGAATTCAGTGAATCATCGAATCTTTGAACGCACCTTGCGCCCTTTGGTATTCCGAAGGGCATGCCTGTTTGAGTGT-CATTAAATTATCAACCTTGAA-CTCGCTT-TTGCGA---GATCTAGGCTTGGATGTGAGGGC---TGCTGGCTTCCTTCAG-TGGATGGTCTGCTCCCTTTAAATGCATTAGCGGGAT--CTCTTGTGGACCGTCACTTGGTGTGATAA--TTATC-TACGCCGC-TTGACTTTGAAGCAA-ACTAATGGGAACCTGCTCATAACCGTCC-ATTCAC------------------------------------------------------------------------------------------------------------------------------------------------------------------------------------------------------------------------------------------------------------------------------------------------------------------------------------------------------------------------------------------------------------------------------------------------------------------------------------------------------------------------------------------------------------------------------------------------------------------------------------------------------------------------------------------------------------------------------------------------------
	Favolaschia_semicircularis_Dai_22290  ATTATTGAA-T-ACGATTGG-TACT-GATGCTGGCTCTT--AACTGAGCATGTGCTCGTA-TCGTC--TATTTATCT-TCTCTTGTGCACATTTTGTAGTCAATG--AA------TGGGAAA-CTATGCGC-GCTTTCACTAG--TGCGGTCTGGGAGTTG-----------------TTAGTCCTTCTCCTGTTCC-TCTGCGCACTCTTCA----------C-TGAGTTGCGGTCTGGGAG-TTG--TTAAC-CCTT--CTCCTG--------------------------------------------------------------------------------------------ATTCATTGACTATG-TTTTCATATACCCTGTAT-AAAGTCATAGAATGTC-TCTTTAAGTTGATTGTGCTTGTCGCAGTCCTTAAAA--CCTATACAACTTTCAGCAACGGATCTCTTGGCTCTCCTATCGATGAAGAACGCAGCGAAATGCGATAAGTAATGTGAATTGCAGAATTCAGTGAATCATCGAATCTTTGAACGCACCTTGCGCCCTTTGGTATTCCGAAGGGCATGCCTGTTTGAGTGT-CATTAAATTATCAACCTTGAA-CTCGCTT-TTGCGA---GATCTAGGCTTGGATGTGAGGGC---TGCTGGCTTCCTTCAG-TGGATGGTCTGCTCCCTTTAAATGCATTAGCGGGAT--CTCTTGTGGACCGTCACTTGGTGTGATAA--TTATC-TACGCCGC-TTGACTTTGAAGCAA-ACTAATGGGAACCTGCTCATAACCGTCC-ATTCACCCCCTAGTAACTGCGAGTG-AAGCGGGAAAAGCTCAAATTTAAAATCTGGCGGTCCTTGTGGCCGTCCGAGTTGTAATTTAGAGAAGTGTTATCCGCGCTGGACCGTGTACAAGTCTCCTGGAATGGAGCGTCATAGAGGGTGAGAATCCCGTCTTTGACACGGAC-TGCCAGGGCATTGTGATGCGCTCTCGAAGAGTCGAGTTGTTTGGGAATGCAGCTCAAAATGGGTGGTAAATTCCATCTAAAGCTAAATATTGAGGAGAGACCGATAGCGAACAAGTACCGTGAGGGAAAGATGAAAAGAACTTTGGAAAGAGAGTTAAACAGTACGTGAAATTGCTGAAAGGGAAACGCTTGAAGTCAGTCGCGTCGTTCAGAACTCAGCCCG-GCTTTTGCTTGGTGTACTTTCTGTTCGACGGGTCAGCATCAGTTTTGGTCGGCGGAAAAAGGCTCAGAGAATGTGGCATCTTCGGATGTGTTATAGCTCTGGGTCGTATACGTCGGCTGGGACTGAGGAACTCAGCACGCCGAAAGGCCGGGTACTTGTACCACGTTCGTGCTTAGGATGCTGGCATAATGGCTTTAATCGACCCGTCTTGAAACACGGACCAAGGAGTCTAACATGCCTGCGAGTG-TTTGGGTGGAAAACCCGAGCGCGTAATGAAAGTGAAAGTTGAGAT-CCCTGTCGT-GGGGAGCATCGACGCCCGGAGCAGACCTTTT
	Favolaschia_semicircularis_Dai_22298  ATTATTGAA-T-ACGATTGG-TACT-GATGCTGGCTCTT--AACTGAGCATGTGCTCGTA-TCGTC--TATTTATCT-TCTCTTGTGCACATTTTGTAGTCAATG--AA------TGGGAAA-CTATGCGC-GCTTTCACTAG--TGCGGTCTGGGAGTTG-----------------TTAGTCCTTCTCCTGTTCC-TCTGCGCACTCTTCA----------C-TGAGTTGCGGTCTGGGAG-TTG--TTAAC-CCTT--CTCCTG--------------------------------------------------------------------------------------------ATTCGTTGACTATG-TTTTCATATACCCTGTAT-AAAGTCATAGAATGTC-TCTTTAAGTTGATTGTGCTTGTCGCAGTCCTTAAAA--CCTATACAACTTTCAGCAACGGATCTCTTGGCTCTCCTATCGATGAAGAACGCAGCGAAATGCGATAAGTAATGTGAATTGCAGAATTCAGTGAATCATCGAATCTTTGAACGCACCTTGCGCCCTTTGGTATTCCGAAGGGCATGCCTGTTTGAGTGT-CATTAAATTATCAACCTTGAA-CTCGCTT-TTGCGA---GATCTAGGCTTGGATGTGAGGGC---TGCTGGCTTCCTTCAG-TGGATGGTCTGCTCCCTTTAAATGCATTAGCGGGAT--CTCTTGTGGACCGTCACTTGGTGTGATAA--TTATC-TACGCCGC-TTGACTTTGAAGCAA-ACTAATGGGAACCTGCTCATAACCGTCC-ATTCACCCCCTAGTAACTGCGAGTG-AAGCGGGAAAAGCTCAAATTTAAAATCTGGCGGTCCTTGTGGCCGTCCGAGTTGTAATTTAGAGAAGTGTTATCCGCGCTGGACCGTGTACAAGTCTCCTGGAATGGAGCGTCATAGAGGGTGAGAATCCCGTCTTTGACACGGAC-TGCCAGGGCATTGTGATGCGCTCTCGAAGAGTCGAGTTGTTTGGGAATGCAGCTCAAAATGGGTGGTAAATTCCATCTAAAGCTAAATATTGAGGAGAGACCGATAGCGAACAAGTACCGTGAGGGAAAGATGAAAAGAACTTTGGAAAGAGAGTTAAACAGTACGTGAAATTGCTGAAAGGGAAACGCTTGAAGTCAGTCGCGTCGTTCAGAACTCAGCCCG-GCTCTTGCTTGGTGTACTTTCTGTTCGACGGGTCAGCATCAGTTTTGGTCGGCGGAAAAAGGCTCAGAGAATGTGGCATCTTCGGATGTGTTATAGCTCTGGGTCGTATACGTCGGCTGGGACTGAGGAACTCAGCACGCCGAAAGGCCGGGTACTTGTACCACGTTCGTGCTTAGGATGCTGGCATAATGGCTTTAATCGACCCGTCTTGAAACACGGACCAAGGAGTCTAACATGCCTGCGAGTG-TTTGGGTGGAAAACCCGAGCGCGTAATGAAAGTGAAAGTTGAGAT-CCCTGTCGT-GGGGAGCATCGACGCCCGGAGCAGACCTTTT
	Favolaschia_semicircularis_Dai_22302  ATTATTGAA-T-ACGATTGG-TACT-GATGCTGGCTCTT--AACTGAGCATGTGCTCGTA-TCGTC--TATTTATCT-TCTCTTGTGCACATTTTGTAGTCAATG--AA------TGGGAAA-CTATGCGC-GCTTTCACTAG--TGCGGTCTGGGAGTTG-----------------TTAGTCCTTCTCCTGTTCC-TCTGCGCACTCTTCA----------C-TGAGTTGCGGTCTGGGAG-TTG--TTAAC-CCTT--CTCCTG--------------------------------------------------------------------------------------------ATTCGTTGACTATG-TTTTCATATACCCTGTAT-AAAGTCATAGAATGTC-TCTTTAAGTTGATTGTGCTTGTCGCAGTCCTTAAAA--CCTATACAACTTTCAGCAACGGATCTCTTGGCTCTCCTATCGATGAAGAACGCAGCGAAATGCGATAAGTAATGTGAATTGCAGAATTCAGTGAATCATCGAATCTTTGAACGCACCTTGCGCCCTTTGGTATTCCGAAGGGCATGCCTGTTTGAGTGT-CATTAAATTATCAACCTTGAA-CTCGCTT-TTGCGA---GATCTAGGCTTGGATGTGAGGGC---TGCTGGCTTCCTTCAG-TGGATGGTCTGCTCCCTTTAAATGCATTAGCGGGAT--CTCTTGTGGACCGTCACTTGGTGTGATAA--TTATC-TACGCCGC-TTGACTTTGAAGCAA-ACTAATGGGAACCTGCTCATAACCGTCC-ATTCAC------------------------------------------------------------------------------------------------------------------------------------------------------------------------------------------------------------------------------------------------------------------------------------------------------------------------------------------------------------------------------------------------------------------------------------------------------------------------------------------------------------------------------------------------------------------------------------------------------------------------------------------------------------------------------------------------------------------------------------------------------
	Favolaschia_semicircularis_Dai_22383  ATTATTGAA-T-ACGATTGG-TACT-GATGCTGGCTCTT--AACTGAGCATGTGCTCGTA-TCGTC--TATTTATCT-TCTCTTGTGCACATTTTGTAGTCAATG--AA------TGGGAAA-CTATGCGC-GCTTTCACTAG--TGCGGTTTGGGAGTTG-----------------TTAGTCCTTCTCCTGTTCC-TCTGCGCACTCTTCA----------C-TGAGTTGCGGTCTGGGAG-TTG--TTAAC-CCTT--CTCCTG--------------------------------------------------------------------------------------------ATTCATTGACTATG-TTTTCATATACCCTGTAT-AAAGTCATAGAATGTC-TCTTTAAGTTGATTGTGCTTGTCGCAGTCCTTAAAA--CCTATACAACTTTCAGCAACGGATCTCTTGGCTCTCCTATCGATGAAGAACGCAGCGAAATGCGATAAGTAATGTGAATTGCAGAATTCAGTGAATCATCGAATCTTTGAACGCACCTTGCGCCCTTTGGTATTCCGAAGGGCATGCCTGTTTGAGTGT-CATTAAATTATCAACCTTGAA-CTCGCTT-TTGCGA---GATCTAGGCTTGGATGTGAGGGC---TGCTGGCTTCCTTCAG-TGGATGGTCTGCTCCCTTTAAATGCATTAGCGGGAT--CTCTTGTGGACCGTCACTTGGTGTGATAA--TTATC-TACGCCGC-TTGACTTTGAAGCAA-ACTAATGGGAACCTGCTCATAACCGTCC-ATTCAC------------------------------------------------------------------------------------------------------------------------------------------------------------------------------------------------------------------------------------------------------------------------------------------------------------------------------------------------------------------------------------------------------------------------------------------------------------------------------------------------------------------------------------------------------------------------------------------------------------------------------------------------------------------------------------------------------------------------------------------------------
	Favolaschia_semicircularis_Dai_23702  ATTATTGAA-T-ACGATTGG-TACT-GATGCTGGCTCTT--AACTGAGCATGTGCTCGTA-TCGTC--TATTTATCT-TCTCTTGTGCACATTTTGTAGTCAATG--AA------TGGGAAA-CTATGCGC-GCTTTCACTAG--TGCGGTCTGGGAGTTG-----------------TTAGTCCTTCTCCTGTTCC-TCTGCGCACTCTTCA----------C-TGAGTTGCGGTCTGGGAG-TTG--TTAAC-CCTT--CTCCTG--------------------------------------------------------------------------------------------ATTCATTGACTATG-TTTTCATATACCCTGTAT-AAAGTCATAGAATGTC-TCTTTAAGTTGATTGCGCTTGTCGCAGTCCTTAAAA--CCTATACAACTTTCAGCAACGGATCTCTTGGCTCTCCTATCGATGAAGAACGCAGCGAAATGCGATAAGTAATGTGAATTGCAGAATTCAGTGAATCATCGAATCTTTGAACGCACCTTGCGCCCTTTGGTATTCCGAAGGGCATGCCTGTTTGAGTGT-CATTAAATTATCAACCTTGAA-CTCGCTT-TTGCGA---GATCTAGGCTTGGATGTGAGGGC---TGCTGGCTTCCTTCAG-TGGATGGTCTGCTCCCTTTAAATGCATTAGCGGGAT--CTCTTGTGGACCGTCACTTGGTGTGATAA--TTATC-TACGCCGC-TTGACTTTGAAGCAA-ACTAATGGGAACCTGCTCATAACCGTCC-ATTCACCCCCTAGTAACTGCGAGTG-AAGCGGGAAAAGCTCAAATTTAAAATCTGGCGGTCCTTGTGGCCGTCCGAGTTGTAATTTAGAGAAGTGTTATCCGCGCTGGACCGTGTACAAGTCTCCTGGAATGGAGCGTCATAGAGGGTGAGAATCCCGTCTTTGACACGGAC-TGCCAGGGCATTGTGATGCGCTCTCGAAGAGTCGAGTTGTTTGGGAATGCAGCTCAAAATGGGTGGTAAATTCCATCTAAAGCTAAATATTGAGGAGAGACCGATAGCGAACAAGTACCGTGAGGGAAAGATGAAAAGAACTTTGGAAAGAGAGTTAAACAGTACGTGAAATTGCTGAAAGGGAAACGCTTGAAGTCAGTCGCGTCGTTCAGAACTCAGCCCG-GCTTTTGCTTGGTGTACTTTCTGTTCGACGGGTCAGCATCAGTTTTGGTCGGCGGAAAAAGGCTCAGAGAATGTGGCATCTTCGGATGTGTTATAGCTCTGGGTCGTATACGTCGGCTGGGACTGAGGAACTCAGCACGCCGAAAGGCCGGGTACTTGTACCACGTTCGTGCTTAGGATGCTGGCATAATGGCTTTAATCGACCCGTCTTGAAACACGGACCAAGGAGTCTAACATGCCTGCGAGTG-TTTGGGTGGAAAACCCGAGCGCGTAATGAAAGTGAAAGTTGAGAT-CCCTGTCGT-GGGGAGCATCGACGCCCGGAGCAGACCTTTT
	Favolaschia_semicircularis_Dai_24687  ATTATTGAA-T-ACGATTGG-TACT-GATGCTGGCTCTT--AACTGAGCATGTGCTCGTA-TCGTC--TATTTATCT-TCTCTTGTGCACATTTTGTAGTCAATG--AA------TGGGAAA-CTATGCGC-GCTTTCACTAG--TGCGGTCTGGGAGTTG-----------------TTAGTCCTTCTCCTGTTCC-T??????????????----------CTTGAGTTGCGGTCTGGGAG-TTG--TTAAC-CCTT--CTCCTG--------------------------------------------------------------------------------------------ATTCATTGACTATG-TTTTCATATACCCTGTAT-AAAGTCATAGAATGTC-TCTTTAAGTTGATTGTGCTTGTCGCAGTCCTTAAAA--CCTATACAACTTTCAGCAACGGATCTCTTGGCTCTCCTATCGATGAAGAACGCAGCGAAATGCGATAAGTAATGTGAATTGCAGAATTCAGTGAATCATCGAATCTTTGAACGCACCTTGCGCCCTTTGGTATTCCGAAGGGCATGCCTGTTTGAGTGT-CATTAAATTATCAACCTTGAA-CTCGCTT-TTGCGA---GATCTAGGCTTGGATGTGAGGGC---TGCTGGCTTCCTTCAG-TGGATGGTCTGCTCCCTTTAAATGCATTAGCGGGAT--CTCTTGTGGACCGTCACTTGGTGTGATAA--TTATC-TACGCCGC-TTGACTTTGAAGCAA-AGTAATGGGAACCTGCTCATAACCGTCC-ATTCACCCCCTAGTAACTGCGAGTG-AAGCGGGAAAAGCTCAAATTTAAAATCTGGCGGTCCTTGTGGCCGTCCGAGTTGTAATTTAGAGAAGTGTTATCCGCGCTGGACCGTGTACAAGTCTCCTGGAATGGAGCGTCATAGAGGGTGAGAATCCCGTCTTTGACACGGAC-TGCCAGGGCATTGTGATGCGCTCTCGAAGAGTCGAGTTGTTTGGGAATGCAGCTCAAAATGGGTGGTAAATTCCATCTAAAGCTAAATATTGAGGAGAGACCGATAGCGAACAAGTACCGTGAGGGAAAGATGAAAAGAACTTTGGAAAGAGAGTTAAACAGTACGTGAAATTGCTGAAAGGGAAACGCTTGAAGTCAGTCGCGTCGTTCAGAACTCAGCCCG-GCTTTTGCTTGGTGTACTTTCTGTTCGACGGGTCAGCATCAGTTTTGGTCGGCGGAAAAAGGCTCAGAGAATGTGGCATCTTCGGATGTGTTATAGCTCTGGGTCGTATACGTCGGCTGGGACTGAGGAACTCAGCACGCCGAAAGGCCGGGTACTTGTACCACGTTCGTGCTTAGGATGCTGGCATAATGGCTTTAATCGACCCGTCTTGAAACACGGACCAAGGAGTCTAACATGCCTGCGAGTG-TTTGGGTGGAAAACCCGAGCGCGTAATGAAAGTGAAAGTTGAGAT-CCCTGTCGT-GGGGAGCATCGACGCCCGGAGCAGACCTTTT
	Favolaschia_semicircularis_Dai_24689  ATTATTGAA-T-ACGATTGG-TACT-GATGCTGGCTCTT--AACTGAGCATGTGCTCGTA-TCGTC--TATTTATCT-TCTCTTGTGCACATTTTGTAGTCAATG--AA------TGGGAAA-CTATGCGC-GCTTTCACTAG--TGCGGTCTGGGAGTTG-----------------TTAGTCCTTCTCCTGTTCC-TCTGCGCACTCTTCA----------C-TGAGTTGCGGTCTGGGAG-TTG--TTAAC-CCTT--CTCCTG--------------------------------------------------------------------------------------------ATTCGTTGACTATG-TTTTCATATACCCTGTAT-AAAGTCATAGAATGTC-TCTTTAAGTTGATTGTGCTTGTCGCAGTCCTTAAAA--CCTATACAACTTTCAGCAACGGATCTCTTGGCTCTCCTATCGATGAAGAACGCAGCGAAATGCGATAAGTAATGTGAATTGCAGAATTCAGTGAATCATCGAATCTTTGAACGCACCTTGCGCCCTTTGGTATTCCGAAGGGCATGCCTGTTTGAGTGT-CATTAAATTATCAACCTTGAA-CTCGCTT-TTGCGA---GATCTAGGCTTGGATGTGAGGGC---TGCTGGCTTCCTTCAG-TGGATGGTCTGCTCCCTTTAAATGCATTAGCGGGAT--CTCTTGTGGACCGTCACTTGGTGTGATAA--TTATC-TACGCCGC-TTGACTTTGAAGCAA-ACTAATGGGAACCTGCTCATAACCGTCC-ATTCACCCCCTAGTAACTGCGAGTG-AAGCGGGAAAAGCTCAAATTTAAAATCTGGCGGTCCTTGTGGCCGTCCGAGTTGTAATTTAGAGAAGTGTTATCCGCGCTGGACCGTGTACAAGTCTCCTGGAATGGAGCGTCATAGAGGGTGAGAATCCCGTCTTTGACACGGAC-TGCCAGGGCATTGTGATGCGCTCTCGAAGAGTCGAGTTGTTTGGGAATGCAGCTCAAAATGGGTGGTAAATTCCATCTAAAGCTAAATATTGAGGAGAGACCGATAGCGAACAAGTACCGTGAGGGAAAGATGAAAAGAACTTTGGAAAGAGAGTTAAACAGTACGTGAAATTGCTGAAAGGGAAACGCTTGAAGTCAGTCGCGTCGTTCAGAACTCAGCCCG-GCTTTTGCTTGGTGTACTTTCTGTTCGACGGGTCAGCATCAGTTTTGGTCGGCGGAAAAAGGCTCAGAGAATGTGGCATCTTCGGATGTGTTATAGCTCTGGGTCGTATACGTCGGCTGGGACTGAGGAACTCAGCACGCCGAAAGGCCGGGTACTTGTACCACGTTCGTGCTTAGGATGCTGGCATAATGGCTTTAATCGACCCGTCTTGAAACACGGACCAAGGAGTCTAACATGCCTGCGAGTG-TTTGGGTGGAAAACCCGAGCGCGTAATGAAAGTGAAAGTTGAGAT-CCCTGTCGT-GGGGAGCATCGACGCCCGGAGCAGACCTTTT
	Favolaschia_semicircularis_Dai_24748  ATTATTGAA-T-ACGATTGG-TACT-GATGCTGGCTCTT--AACTGAGCATGTGCTCGTA-TCGTC--TATTTATCT-TCTCTTGTGCACATTTTGTAGTCAATG--AA------TGGGAAA-CTATGCGC-GCTTTCACTAG--TGCGGTCTGGGAGTTG-----------------TTAGTCCTTCTCCTGTTCC-TCTGCGCACTCTTCA----------C-TGAGTTGCGGTCTGGGAG-TTG--TTAAC-CCTT--CTCCTG--------------------------------------------------------------------------------------------ATTCATTGACTATG-TTTTCATATACCCTGTAT-AAAGTCATAGAATGTC-TCTTTAAGTTGATTGTGCTTGTCGCAGTCCTTAAAA--CCTATACAACTTTCAGCAACGGATCTCTTGGCTCTCCTATCGATGAAGAACGCAGCGAAATGCGATAAGTAATGTGAATTGCAGAATTCAGTGAATCATCGAATCTTTGAACGCACCTTGCGCCCTTTGGTATTCCGAAGGGCATGCCTGTTTGAGTGT-CATTAAATTATCAACCTTGAA-CTCGCTT-TTGCGA---GATCTAGGCTTGGATGTGAGGGC---TGCTGGCTTCCTTCAG-TGGATGGTCTGCTCCCTTTAAATGCATTAGCGGGAT--CTCTTGTGGACCGTCACTTGGTGTGATAA--TTATC-TACGCCGC-TTGACTTTGAAGCAA-ACTAATGGGAACCTGCTCATAACCGTCC-ATTCACCCCCTAGTAACTGCGAGTG-AAGCGGGAAAAGCTCAAATTTAAAATCTGGCGGTCCTTGTGGCCGTCCGAGTTGTAATTTAGAGAAGTGTTATCCGCGCTGGACCGTGTACAAGTCTCCTGGAATGGAGCGTCATAGAGGGTGAGAATCCCGTCTTTGACACGGAC-TGCCAGGGCATTGTGATGCGCTCTCGAAGAGTCGAGTTGTTTGGGAATGCAGCTCAAAATGGGTGGTAAATTCCATCTAAAGCTAAATATTGAGGAGAGACCGATAGCGAACAAGTACCGTGAGGGAAAGATGAAAAGAACTTTGGAAAGAGAGTTAAACAGTACGTGAAATTGCTGAAAGGGAAACGCTTGAAGTCAGTCGCGTCGTTCAGAACTCAGCCCG-GCTTTTGCTTGGTGTACTTTCTGTTCGACGGGTCAGCATCAGTTTTGGTCGGCGGAAAAAGGCTCAGAGAATGTGGCATCTTCGGATGTGTTATAGCTCTGGGTCGTATACGTCGGCTGGGACTGAGGAACTCAGCACGCCGAAAGGCCGGGTACTTGTACCACGTTCGTGCTTAGGATGCTGGCATAATGGCTTTAATCGACCCGTCTTGAAACACGGACCAAGGAGTCTAACATGCCTGCGAGTG-TTTGGGTGGAAAACCCGAGCGCGTAATGAAAGTGAAAGTTGAGAT-CCCTGTCGT-GGGGAGCATCGACGCCCGGAGCAGACCTTTT
	Favolaschia_sinarundinaria_ZQY941     ATTATTGAA-T-ACGATTGG-CATT-GATGCTGGCTCTT--AACTGAGCATGTGCTCGTG-TCGTC--TATTTATCT-TCTCTTGTGCACATTTTGTAGTCAATGAAAA------TTGGAAA-ACATGCGC-GCTTTCATTAG--TGCGGTCTGGGGGTTGACGCGGCGCAA------GTCAGTCTTCCCCTGTTCC-TCTGCGCACTCTTTA----------C-TGAGTTGCGGTCTGGGAG-TTG--TTAAC-CCTT--CTCCTG--------------------------------------------------------------------------------------------CTTCATTGACTATG-TTTTCATATACCCTTTAT-AAAGTCATAGAATGTC-T-CTTAAGTTGATTGCGCTTGTCGCAGTCCTT-AAA--CCTATACAACTTTCAGCAACGGATCTCTTGGCTCTCCTATCGATGAAGAACGCAGCGAAATGCGATAAGTAATGTGAATTGCAGAATTCAGTGAATCATCGAATCTTTGAACGCACCTTGCGCCCTTTGGTATTCCGAAGGGCATGCCTGTTTGAGTGT-CATTAAATTATCAACCTTG---CTCGCTT-TCGTGGCTTGAGTTAGGCTTGGATGTGAGGGC---TGCTGGCTTCCTTCAG-TGGATGGTCTGCTCCCTTTAAATGCATTAGTGGGAT--CTCTTGTGGACCGTCACTTGGTGTGATAA--TTATC-TACGCCGC-TTGACTTTGAAGCAA-ACTAATGGGAACCTGCTCATAACCGTCC-ATTCACCCCCTAGTAACTGCGAGTG-AAGCGGGAAAAGCTCAAATTTAAAATCTGGCGGTCCTTGTGGCCGTCCGAGTTGTAATTTAGAGAAGTGTTATCCGCGCTGGACCGTGTACAAGTCTCCTGGAATGGAGCGTCATAGAGGGTGAGAATCCCGTCTTTGACACGGAC-TACCAGGGCATTGTGATGCGCTCTCGAAGAGTCGAGTTGTTTGGGAATGCAGCTCAAAATGGGTGGTAAATTCCATCTAAAGCTAAATATTGAGGAGAGACCGATAGCGAACAAGTACCGTGAGGGAAAGATGAAAAGAACTTTGGAAAGAGAGTTAAACAGTACGTGAAATTGCTGAAAGGGAAACGCTTGAAGTCAGTCGCGTTGTTCAGAACTCAGCCCG-GCTTTTGCTTGGTGTACTTTCTGTTCGACGGGTCAGCATCAGTTTTGGTCGGCGGAAAAAGGCTTAGAGAATGTGGCACCTTCGGGTGTGTTATAGCTCTGGGTTGTATACGTCGGCTGGGACTGAGGAACTCAGCACGCCGAAAGGCCGGGTACTTGTACCACGTTCGTGCTTAGGATGCTGGCATAATGGCTTTAATCGACCCGTCTTGAAACACGGACCAAGGAGTCTAACATGCCTGCGAGTG-TTTGGGTGGAAAACCCGAGCGCGTAATGAAAGTGAAAGTTGAGAT-CCCTGTCGT-GGGGAGCATCGACGCCCGGAGCAGACCTTTT
	Favolaschia_sinarundinaria_ZQY944     ATTATTGAA-T-ACGATTGG-CATT-GATGCTGGCTCTT--AACTGAGCATGTGCTCGTG-TCGTC--TATTTATCT-TCTCTTGTGCACATTTTGTAGTCAATGAAAA------TTGGAAA-ACATGCGC-GCTTTCATTAG--TGCGGTCTGGGGGTTGACGCGGCGCAA------GTCAGTCTTCCCCTGTTCC-TCTGCGCACTCTTTA----------C-TGAGTTGCGGTCTGGGAG-TTG--TTAAC-CCTT--CTCCTG--------------------------------------------------------------------------------------------CTTCATTGACTATG-TTTTCATATACCCTTTAT-AAAGTCATAGAATGTC-T-CTTAAGTTGATTGCGCTTGTCGCAGTCCTT-AAA--CCTATACAACTTTCAGCAACGGATCTCTTGGCTCTCCTATCGATGAAGAACGCAGCGAAATGCGATAAGTAATGTGAATTGCAGAATTCAGTGAATCATCGAATCTTTGAACGCACCTTGCGCCCTTTGGTATTCCGAAGGGCATGCCTGTTTGAGTGT-CATTAAATTATCAACCTTG---CTCGCTT-TCGTGGCTTGAGTTAGGCTTGGATGTGAGGGC---TGCTGGCTTCCTTCAG-TGGATGGTCTGCTCCCTTTAAATGCATTAGTGGGAT--CTCTTGTGGACCGTCACTTGGTGTGATAA--TTATC-TACGCCGC-TTGACTTTGAAGCAA-ACTAATGGGAACCTGCTCATAACCGTCC-ATTCAC------------------------------------------------------------------------------------------------------------------------------------------------------------------------------------------------------------------------------------------------------------------------------------------------------------------------------------------------------------------------------------------------------------------------------------------------------------------------------------------------------------------------------------------------------------------------------------------------------------------------------------------------------------------------------------------------------------------------------------------------------
	Favolaschia_sinarundinaria_ZQY945     ATTATTGAA-T-ACGATTGG-CATT-GATGCTGGCTCTT--AACTGAGCATGTGCTCGTG-TCGTC--TATTTATCT-TCTCTTGTGCACATTTTGTAGTCAATGAAAA------TTGGAAA-ACATGCGC-GCTTTCATTAG--TGCGGTCTGGGGGTTGACGCGGCGCAA------GTCAGTCTTCCCCTGTTCC-TCTGCGCACTCTTTA----------C-TGAGTTGCGGTCTGGGAG-TTG--TTAAC-CCTT--CTCCTG--------------------------------------------------------------------------------------------CTTCATTGACTATG-TTTTCATATACCCTTTAT-AAAGTCATAGAATGTC-T-CTTAAGTTGATTGCGCTTGTCGCAGTCCTT-AAA--CCTATACAACTTTCAGCAACGGATCTCTTGGCTCTCCTATCGATGAAGAACGCAGCGAAATGCGATAAGTAATGTGAATTGCAGAATTCAGTGAATCATCGAATCTTTGAACGCACCTTGCGCCCTTTGGTATTCCGAAGGGCATGCCTGTTTGAGTGT-CATTAAATTATCAACCTTG---CTCGCTT-TCGTGGCTTGAGTTAGGCTTGGATGTGAGGGC---TGCTGGCTTCCTTCAG-TGGATGGTCTGCTCCCTTTAAATGCATTAGTGGGAT--CTCTTGTGGACCGTCACTTGGTGTGATAA--TTATC-TACG--------------------------------------------------------------------------------------------------------------------------------------------------------------------------------------------------------------------------------------------------------------------------------------------------------------------------------------------------------------------------------------------------------------------------------------------------------------------------------------------------------------------------------------------------------------------------------------------------------------------------------------------------------------------------------------------------------------------------------------------------------------------------------------------------------------
	Favolaschia_sinarundinaria_ZQY946     ATTATTGAA-T-ACGATTGG-CATT-GATGCTGGCTCTT--AACTGAGCATGTGCTCGTG-TCGTC--TATTTATCT-TCTCTTGTGCACATTTTGTAGTCAATGAAAA------TTGGAAA-ACATGCGC-GCTTTCATTAG--TGCGGTCTGGGGGTTGACGCGGCGCAA------GTCAGTCTTCCCCTGTTCC-TCTGCGCACTCTTTA----------C-TGAGTTGCGGTCTGGGAG-TTG--TTAAC-CCTT--CTCCTG--------------------------------------------------------------------------------------------CTTCATTGACTATG-TTTTCATATACCCTTTAT-AAAGTCATAGAATGTC-T-CTTAAGTTGATTGCGCTTGTCGCAGTCCTT-AAA--CCTATACAACTTTCAGCAACGGATCTCTTGGCTCTCCTATCGATGAAGAACGCAGCGAAATGCGATAAGTAATGTGAATTGCAGAATTCAGTGAATCATCGAATCTTTGAACGCACCTTGCGCCCTTTGGTATTCCGAAGGGCATGCCTGTTTGAGTGT-CATTAAATTATCAACCTTG---CTCGCTT-TCGTGGCTTGAGTTAGGCTTGGATGTGAGGGC---TGCTGGCTTCCTTCAG-TGGATGGTCTGCTCCCTTTAAATGCATTAGTGGGAT--CTCTTGTGGACCGTCACTTGGTGTGATAA--TTATC-TACGCCGC-TTGACTTTGAAGCAA-ACTAATGGGAACCTGCTCATAACCGTCC-ATTCAC------------------------------------------------------------------------------------------------------------------------------------------------------------------------------------------------------------------------------------------------------------------------------------------------------------------------------------------------------------------------------------------------------------------------------------------------------------------------------------------------------------------------------------------------------------------------------------------------------------------------------------------------------------------------------------------------------------------------------------------------------
	Favolaschia_sinarundinaria_ZQY948     ATTATTGAA-T-ACGATTGG-CATT-GATGCTGGCTCTT--AACTGAGCATGTGCTCGTG-TCGTC--TATTTATCT-TCTCTTGTGCACATTTTGTAGTCAATGAAAA------TTGGAAA-ACATGCGC-GCTTTCATTAG--TGCGGTCTGGGGGTTGACGCGGCGCAA------GTCAGTCTTCCCCTGTTCC-TCTGCGCACTCTTTA----------C-TGAGTTGCGGTCTGGGAG-TTG--TTAAC-CCTT--CTCCTG--------------------------------------------------------------------------------------------CTTCATTGACTATG-TTTTCATATACCCTTTAT-AAAGTCATAGAATGTC-T-CTTAAGTTGATTGCGCTTGTCGCAGTCCTT-AAA--CCTATACAACTTTCAGCAACGGATCTCTTGGCTCTCCTATCGATGAAGAACGCAGCGAAATGCGATAAGTAATGTGAATTGCAGAATTCAGTGAATCATCGAATCTTTGAACGCACCTTGCGCCCTTTGGTATTCCGAAGGGCATGCCTGTTTGAGTGT-CATTAAATTATCAACCTTG---CTCGCTT-TCGTGGCTTGAGTTAGGCTTGGATGTGAGGGC---TGCTGGCTTCCTTCAG-TGGATGGTCTGCTCCCTTTAAATGCATTAGTGGGAT--CTCTTGTGGACCGTCACTTGGTGTGATAA--TTATC-TACGCCGC-TTGACTTTGAAGCAA-ACTAATGGGAACCTGCTCATAACCGTCC-ATTCACCCCCTAGTAACTGCGAGTG-AAGCGGGAAAAGCTCAAATTTAAAATCTGGCGGTCCTTGTGGCCGTCCGAGTTGTAATTTAGAGAAGTGTTATCCGCGCTGGACCGTGTACAAGTCTCCTGGAATGGAGCGTCATAGAGGGTGAGAATCCCGTCTTTGACACGGAC-TACCAGGGCATTGTGATGCGCTCTCGAAGAGTCGAGTTGTTTGGGAATGCAGCTCAAAATGGGTGGTAAATTCCATCTAAAGCTAAATATTGAGGAGAGACCGATAGCGAACAAGTACCGTGAGGGAAAGATGAAAAGAACTTTGGAAAGAGAGTTAAACAGTACGTGAAATTGCTGAAAGGGAAACGCTTGAAGTCAGTCGCGTTGTTCAGAACTCAGCCCG-GCTTTTGCTTGGTGTACTTTCTGTTCGACGGGTCAGCATCAGTTTTGGTCGGCGGAAAAAGGCTTAGAGAATGTGGCACCTTCGGGTGTGTTATAGCTCTGGGTTGTATACGTCGGCTGGGACTGAGGAACTCAGCACGCCGAAAGGCCGGGTACTTGTACCACGTTCGTGCTTAGGATGCTGGCATAATGGCTTTAATCGACCCGTCTTGAAACACGGACCAAGGAGTCTAACATGCCTGCGAGTG-TTTGGGTGGAAAACCCGAGCGCGTAATGAAAGTGAAAGTTGAGAT-CCCTGTCGT-GGGGAGCATCGACGCCCGGAGCAGACCTTTT
	Favolaschia_sinarundinaria_ZQY954     ATTATTGAA-T-ACGATTGG-CATT-GATGCTGGCTCTT--AACTGAGCATGTGCTCGTG-TCGTC--TATTTATCT-TCTCTTGTGCACATTTTGTAGTCAATGAAAA------TTGGAAA-ACATGCGC-GCTTTCATTAG--TGCGGTCTGGGGGTTGACGCGGCGCAA------GTCAGTCTTCCCCTGTTCC-TCTGCGCACTCTTTA----------C-TGAGTTGCGGTCTGGGAG-TTG--TTAAC-CCTT--CTCCTG--------------------------------------------------------------------------------------------CTTCATTGACTATG-TTTTCATATACCCTTTAT-AAAGTCATAGAATGTC-T-CTTAAGTTGATTGCGCTTGTCGCAGTCCTT-AAA--CCTATACAACTTTCAGCAACGGATCTCTTGGCTCTCCTATCGATGAAGAACGCAGCGAAATGCGATAAGTAATGTGAATTGCAGAATTCAGTGAATCATCGAATCTTTGAACGCACCTTGCGCCCTTTGGTATTCCGAAGGGCATGCCTGTTTGAGTGT-CATTAAATTATCAACCTTG---CTCGCTT-TCGTGGCTTGAGTTAGGCTTGGATGTGAGGGC---TGCTGGCTTCCTTCAG-TGGATGGTCTGCTCCCTTTAAATGCATTAGTGGGAT--CTCTTGTGGACCGTCACTTGGTGTGATAA--TTATC-TACGCCGC-TTGACTTTGAAGCAA-ACTAATGGGAACCTGCTCATAACCGTCC-ATTCACCCCCTAGTAACTGCGAGTG-AAGCGGGAAAAGCTCAAATTTAAAATCTGGCGGTCCTTGTGGCCGTCCGAGTTGTAATTTAGAGAAGTGTTATCCGCGCTGGACCGTGTACAAGTCTCCTGGAATGGAGCGTCATAGAGGGTGAGAATCCCGTCTTTGACACGGAC-TACCAGGGCATTGTGATGCGCTCTCGAAGAGTCGAGTTGTTTGGGAATGCAGCTCAAAATGGGTGGTAAATTCCATCTAAAGCTAAATATTGAGGAGAGACCGATAGCGAACAAGTACCGTGAGGGAAAGATGAAAAGAACTTTGGAAAGAGAGTTAAACAGTACGTGAAATTGCTGAAAGGGAAACGCTTGAAGTCAGTCGCGTTGTTCAGAACTCAGCCCG-GCTTTTGCTTGGTGTACTTTCTGTTCGACGGGTCAGCATCAGTTTTGGTCGGCGGAAAAAGGCTTAGAGAATGTGGCACCTTCGGGTGTGTTATAGCTCTGGGTTGTATACGTCGGCTGGGACTGAGGAACTCAGCACGCCGAAAGGCCGGGTACTTGTACCACGTTCGTGCTTAGGATGCTGGCATAATGGCTTTAATCGACCCGTCTTGAAACACGGACCAAGGAGTCTAACATGCCTGCGAGTG-TTTGGGTGGAAAACCCGAGCGCGTAATGAAAGTGAAAGTTGAGAT-CCCTGTCGT-GGGGAGCATCGACGCCCGGAGCAGACCTTTT
	Favolaschia_subpustulosa_Dai_20719    ATTATTGAA-TAACGATTGG-CATTAGATGCTGGCCCTT--CATTGGGCATGTGCTCGTG-TCGTC-TTATTTATTT-TCTCTTGTGCACATTTTGTAGTCAATG--CAA----TTGGAAAA-CTATGCGC-GCTTTCATTAG--TGCGGTTTGAGGGTTGAG---------------TCAAGTCTTCCCTTGTTTCCTTCGTGCT-----------------T-TTTAGTGCGGTCTGGGAG-TTG--TTAAC-CCTT--CTCCTG-------------------------------------------------------------------------------------------AATGCATTGACTATG-TTTTCATATACCCTGTAT-AAAGTCATAGAATGTTAAACTTAAGTTGATTGCGCTAGTCGTAGTCCTT-AAAACCCTATACAACTTTCAGCAACGGATCTCTTGGCTCTCCTATCGATGAAGAACGCAGCGAAATGCGATAAGTAATGTGAATTGCAGAATTCAGTGAATCATCGAATCTTTGAACGCACCTTGCGCCCTTTGGTATTCCGAAGGGCATGCCTGTTTGAGTGT-CATTAAATTATCGACCTCTCT-CTCGCACTTTGCGGCTTGAGTTAGGCTTGGATGTGAGGGC--TTGCTGGCTTCCTTTAG-TGGAGGGTCTGCTCCCTTTAAATGCATTAGTGGGAT--CTCTTGTGGACCGTCACTTGGTGTGATAAT-TTATC-TACGCCGC-TTGACTTTGAAGCAA-ACTAATGGGAACCTGCTTATAACCGTCC-ATTGACCCCCTAGTAACTGCGAGTG-AAGCGGGAAAAGCTCAAATTTAAAATCTGGCGGTCCTTGTGGCCGTCCGAGTTGTAATTTAGAGAAGTGTTATCCGCGCTGGACCGTGTATAAGTCTCCTGGAATGGAGCGTCATAGAGGGTGAGAATCCCGTCTTTGACACGGAC-TCCCAGGGCATTGTGATGCGCTCTCGAAGAGTCGAGTTGTTTGGGAATGCAGCTCAAAATGGGTGGTAAATTCCATCTAAAGCTAAATATTGAGGAGAGACCGATAGCGAACAAGTACCGTGAGGGAAAGATGAAAAGAACTTTGGAAAGAGAGTTAAACAGTACGTGAAATTGCTGAAAGGGAAACGCTTGAAGTCAGTCGCGTTGTTCAGGACTCAGCCTT-GCTTTTGCTTGGTGTACTTCCTGTTCAACGGGTCAGCATCAGTTTTGGTCGGTGGATAAAGGCTTAGAGAATGTGGCATCTTCGGGTGTGTTATAGCTCTGGGTTGTATACATCGACTGGGACTGAGGAACTCAGCACGCCGCAAGGCCGGGTACTTGTACCACGTTCGTGCTTAGGATGCTGGCATAATGGCTTTAATCGACCCGTCTTGAAACACGGACCAAGGAGTCTAACATACCTGCGAGTG-TTTGGGTGGAAAACCCGAGCGCGTAATGAAAGTGAAAGTTGAGAT-CCCTGTCGT-GGGGAGCATCGACGCCCGGAGCAGACCTTTT
	Favolaschia_tenuissima_Dai_22071      ATTA-TTGA-T-ACGATTGG-CGCT-GA-GCTGACTCTT--AACTGAGTATGTGCCCGCG-TCGTT-CATATTTATT-TCTCTTGTGCACATCTTGTAGTCAATG--AA------TTGGAAA-CTATGCGT-GCTTTCATTAG--TGCGGTTTGGGAGTTG-----------------TTAACCCTTCTCCTGTTCC-TCTGCGCACTCTTTA----------C-TGAGTTGCGGTCTGGGAG-TTG--TTAAT-CCTT--CTCCTG--------------------------------------------------------------------------------------------ATTCATTGACTATG-TTTTCATATACCC-GTAT-AAAGTCTTAGAATGTCTC-TTTAAGTTGATTACGGTTGTAGTCGTCCTTAAAA--CCTATACAACTTTCAGCAATGGATCTCTTGGCTCTCCTATCGAGGAAGCACGCAGCGAAATGCGATAAGTAATGTGAATTGCAGAATTCAGTGAATCATTGAATCTTTGAACGCACCGCCCGCCCTTTGTTATTCCGAAGGGCATGCCTGTTTGAGTGT-CATTAATCTATCAACCTTAAA----GCTT-TTGCGAGTTT--TGAGGCTTGGATGTGAGGG---TTGCTGGCTTCCTTCAG-TGGATGGTCTGCTCCCTTTAAATGCATTAGCGGGAT--CTCTTGTGGACCGTCACTTGGTGTGATAA--TTATC-TACGCCGC-TTGACTTTGAAGCAA-GCTAATGGGAACCTGCTCATAACCGTCC-ATTCACCCCCTAGTAACTGCGAGTG-AAGCGGGAAAAGCTCAAATTTAAAATCTGGCGGTCCTTGTGGCCGTCCGAGTTGTAATTTAGAGAAGTGTTATCCGCGCTGGACCGTGTACAAGTCTCCTGGAATGGAGCGTCATAGAGGGTGAGAATCCCGTCTTTGACACGGAC-TGCCAGGGCATTGTGATACGCTCTCAAAGAGTCGAGTTGTTTGGGAATGCAGCTCAAAATGGGTGGTAAATTCCATCTAAAGCTAAATATTGAGGAGAGACCGATAGCGAACAAGTACCGTGAGGGAAAGATGAAAAGAACTTTGGAAAGAGAGTTAAACAGTACGTGAAATTGCTGAAAGGGAAACGCTTGAAGTCAGTCGCGTTGTTCAGAACTCAGCCCG-GCTTTTGCTTGGTGTACTTTCTGTTCAACGGGTCAGCATCAGTTTTGGCCGGCGGATAAAGGCTTAGAGAATGTGGCATCTTCGGATGTGTTATAGCTCTGGGTCGTATACGTCGGCTGGGACTGAGGAACTCAGCACGCCGAAAGGCCGGGTACTTGTACCACGTTCGTGCTTAGGATGCTGGCATAATGGCTTTAATCGACCCGTCTTGAAACACGGACCAAGGAGTCTAACATGCCTGCGAGTG-TTTGGGTGGAAAACCCGAGCGCGTAATGAAAGTGAAAGTTGAGAT-CCCTGTCGT-GGGGAGCATCGACGCCCGGAGCAGACCTTTT
	Favolaschia_tenuissima_Dai_22072      ATTA-TTGA-T-ACGATTGG-CGCT-GA-GCTGACTCTT--AACTGAGTATGTGCCCGCG-TCGTTCATATTTATCT-TCTCTTGTGCACATCTTGTAGTCAATG--AA------TTGGAAA-CTATGCGT-GCTTTCATTAG--TGCGGTTTGGGAGTTG-----------------TTAACCCTTCTCCTGTTCC-TCTGCGCACTCTTTA----------C-TGAGTTGCGGTTTGGGAG-TTG--TTAAT-CCTT--CTCCTG--------------------------------------------------------------------------------------------ATTCATTGACTATG-TTTTCATATACCC-GTAT-AAAGTCTTAGAATGTC---TTGAAGTGGATTCCGTTGTTGGTGTCCCTT-AAA--CCTATACAACTTTCAGCAACGGATCTCTTGGCTCTCCTATCGATGAAGAACGCAGCGAAATGCGATAAGTAATGTGAATTGCAGAATTCAGTGAATCATCGAATCTTTGAACGCACCTTGCGCCCTTTGGTATTCCGAAGGGCATGCCTGTTTGAGTGT-CATTAAATTATCAACCTTAAA----GCTT-TTGCGAGTCT--TAAGGCTTGGATGTGAGGG---TTGCTGGCTTCCTTCAG-TGGATGGTCTGCTCCCTTTAAATGCATTAGCGGGAT--CTCTTGTGGACCGTCACTTGGTGTGATAA--TTATC-TACGCCGC-TTGACTTTGAAGCAA-GCTAATGGGAACCTGCTCATAACCGTCC-ATTCACCCCCTAGTAACTGCGAGTG-AAGCGGGAAAAGCTCAAATTTAAAATCTGGCGGTCCTTGTGGCCGTCCGAGTTGTAATTTAGAGAAGTGTTATCCGCGCTGGACCGTGTACAAGTCTCCTGGAATGGAGCGTCATAGAGGGTGAGAATCCCGTCTTTGACACGGAC-TACCAGGGCATTGTGATACGCTCTCAAAGAGTCGAGTTGTTTGGGAATGCAGCTCAAAATGGGTGGTAAATTCCATCTAAAGCTAAATATTGAGGAGAGACCGATAGCGAACAAGTACCGTGAGGGAAAGATGAAAAGAACTTTGGAAAGAGAGTTAAACAGTACGTGAAATTGCTGAAAGGGAAACGCTTGAAGTCAGTCGCGTTGTTCAGAACTCAGCCCG-GCTTTTGCTTGGTGTACTTTCTGTTCAACGGGTCAGCATCAGTTTTGGCCGGCGGATAAAGGCTTAGAGAATGTGGCATCTTCGGATGTGTTATAGCTCTGGGTCGTATACGTCGGCTGGGACTGAGGAACTCAGCACGCCGAAAGGCCGGGTACTTGTACCACGTTCGTGCTTAGGATGCTGGCATAATGGCTTTAATCGACCCGTCTTGAAACACGGACCAAGGAGTCTAACATGCCTGCGAGTG-TTTGGGTGGAAAACCCGAGCGCGTAATGAAAGTGAAAGTTGAGAT-CCCTGTCGT-GGGGAGCATCGACGCCCGGAGCAGACCTTTT
	Favolaschia_tephroleuca_Dai_22282     ATTATTGAA-T-ACGATTGG-CATT-GATGCTGGCTCTT--TACTGAGCATGTGCTCGTG-TCGTC--TATTTATCT-TCTCTTGTGCACATTTTGTAGTCAATG--AA------TGGGAAA-CCATGCGT-GCTTTCATTAG--TGCGGTCTTGGGGCTGAC---------------GCAAGTCTTCCCCTGTTCC-TCTGCGCACTCTTTA----------C-CGAGTTGCGGTCTGGGAG-TTG--TTAAC-CCTT--CTCCTG--------------------------------------------------------------------------------------------CTTCATTGACTATG-TTTTCATATACCCTGTAT-AAAGTCATAGAATGTC-T-ATTAAGTTGATTGTGCTTGTCGCAGTCCTT-AAA--CCTATACAACTTTCAGCAACGGATCTCTTGGCTCTCCTATCGATGAAGAACGCAGCGAAATGCGATAAGTAATGTGAATTGCAGAATTCAGTGAATCATCGAATCTTTGAACGCACCTTGCGCCCTTTGGTATTCCGAAGGGCATGCCTGTTTGAGTGT-CATTAAATTATCAACCTTG---CTCGCTT-TCGTGGCTTGAGTTAGGCTTGGATGTGAGGGC---TGCTGGCTTCCTTCAG-TGGATGGTCTGCTCCCTTTAAATGCATTAGTGGGAT--CTCTTGTGGACCGTCACTTGGTGTGATAA--TTATC-TACGCCGC-TTGACTTTGAAGCAA-ACTAATGGGAACCTGCTCATAACCGTCC-ATTCACCCCCTAGTAACTGCGAGTG-AAGCGGGAAAAGCTCAAATTTAAAATCTGGCGGTCCTTGTGGCCGTCCGAGTTGTAATTTAGAGAAGTGTTATCCGCGCTGGACCGTGTACAAGTCTCCTGGAATGGAGCGTCATAGAGGGTGAGAATCCCGTCTTTGACACGGAC-TGCCAGGGCATTGTGATGCGCTCTCGAAGAGTCGAGTTGTTTGGGAATGCAGCTCAAAATGGGTGGTAAATTCCATCTAAAGCTAAATATTGAGGAGAGACCGATAGCGAACAAGTACCGTGAGGGAAAGATGAAAAGAACTTTGGAAAGAGAGTTAAACAGTACGTGAAATTGCTGAAAGGGAAACGCTTGAAGTCAGTCGCGTCGTTCAGAACTCAGCCCG-GCTTTTGCTTGGTGTACTTTCTGTTCGACGGGTCAGCATCAGTTTTGGTCGGCGGAAAAAGGCTTAGAGAATGTGGCACCTTCGGGTGTGTTATAGCTCTGGGTTGTATACGTCGGCTGGGACTGAGGAACTCAGCACGCCGAAAGGCCGGGTACTTGTACCACGTTCGTGCTTAGGATGCTGGCATAATGGCTTTAATCGACCCGTCTTGAAACACGGACCAAGGAGTCTAACATGCCTGCGAGTG-TTTGGGTGGAAAACCCGAGCGCGTAATGAAAGTGAAAGTTGAGAT-CCCTGTCGT-GGGGAGCATCGACGCCCGGAGCAGACCTTTT
	F_tephroleuca_Dai_22288               ATTATTGAA-T-ACGATTGG-CATT-GATGCTGGCTCTT--TACTGAGCATGTGCTCGTG-TCGTC--TATTTATCT-TCTCTTGTGCACATTTTGTAGTCAATG--AA------TGGGAAA-CCATGCGT-GCTTTCATTAG--TACGGTCTTGGGGCTGAC---------------GCAAGTCTTCCCCTGTTCC-TCTGCGCACTCTTTA----------C-CGAGTTGCGGTCTGGGAG-TTG--TTAAC-CCTT--CTCCTG--------------------------------------------------------------------------------------------CTTCATTGACTATG-TTTTCATATACCCTGTAT-AAAGTCATAGAATGTC-T-ATTAAGTTGATTGTGCTTGTCGCAGTCCTT-AAA--CCTATACAACTTTCAGCAACGGATCTCTTGGCTCTCCTATCGATGAAGAACGCAGCGAAATGCGATAAGTAATGTGAATTGCAGAATTCAGTGAATCATCGAATCTTTGAACGCACCTTGCGCCCTTTGGTATTCCGAAGGGCATGCCTGTTTGAGTGT-CATTAAATTATCAACCTTG---CTCGCTT-TCGTGGCTTGAGTTAGGCTTGGATGTGAGGGC---TGCTGGCTTCCTTCAG-TGGATGGTCTGCTCCCTTTAAATGCATTAGTGGGAT--CTCTTGTGGACCGTCACTTGGTGTGATAA--TTATC-TACGCCGC-TTGACTTTGAAGCAA-ACTAATGGGAACCTGCTCATAACCGTCC-ATTCACCCCCTAGTAACTGCGAGTG-AAGCGGGAAAAGCTCAAATTTAAAATCTGGCGGTCCTTGTGGCCGTCCGAGTTGTAATTTAGAGAAGTGTTATCCGCGCTGGACCGTGTACAAGTCTCCTGGAATGGAGCGTCATAGAGGGTGAGAATCCCGTCTTTGACACGGAC-TACCAGGGCATTGTGATGCGCTCTCGAAGAGTCGAGTTGTTTGGGAATGCAGCTCAAAATGGGTGGTAAATTCCATCTAAAGCTAAATATTGAGGAGAGACCGATAGCGAACAAGTACCGTGAGGGAAAGATGAAAAGAACTTTGGAAAGAGAGTTAAACAGTACGTGAAATTGCTGAAAGGGAAACGCTTGAAGTCAGTCGCGTCGTTCAGAACTCAGCCCG-GCTTTTGCTTGGTGTACTTTCTGTTCGACGGGTCAGCATCAGTTTTGGTCGGCGGAAAAAGGCTTAGAGAATGTGGCACCTTCGGGTGTGTTATAGCTCTGAGTTGTATACGTCGGCTGGGACTGAGGAACTCAGCACGCCGAAAGGCCGGGTACTTGTACCACGTTCGTGCTTAGGATGCTGGCATAATGGCTTTAATCGACCCGTCTTGAAACACGGACCAAGGAGTCTAACATGCCTGCGAGTG-TTTGGGTGGAAAACCCGAGCGCGTAATGAAAGTGAAAGTTGAGAT-CCCTGTCGT-GGGGAGCATCGACGCCCGGAGCAGACCTTTT
	F_tonkinensis_Dai_19704               ATTATTGAA-T-ACGATTGG-TACT-GATGCTGGCTCTT--AACTGAGTATGTGCTCGTG-CCGTC-TTATTTATCT-TCTCTTGTGCACATCTTGTAGTCAACA--AA------TTGGAAA-CTATGCGC-GCTTTCATTAG--CGCGGTCTGGGAGTTG-----------------TTAAACCTGCTCCTGTTCC-TCTGCGCGCTCTTAA----------C-TGAGCTGCGTTCTGGGAG-ATG--TTAAC-CCTT--CTCCTG--------------------------------------------------------------------------------------------ATTTGTTGACTATG-TTTTCATATACCC-GTAT-AAAGTCTTAGAATGTC-T-CTTAAGTTGACTGCGCTTGTCGTGGTCCTT-AAA--CCTATACAACTTTCAGCAACGGATCTCTTGGCTCTCCTATCGATGAAGAACGCAGCGAAATGCGATAAGTAATGTGAATTGCAGAATTCAGTGAATCATCGAATCTTTGAACGCACCTTGCGCCCTTTGGTATTCCGAAGGGCATGCCTGTTTGAGTGT-CATTAAATTATCAACCTCAAAGCTTGCTT-TTGTGAGCTG--CGAGGCTTGGATGTGAGGGC---TGCTGGCTTCCTTCAG-TGGATGGTCTGCTCCCTTTAAATACATTAGTGGGAT--CTCTTGTGGACCGTCACTTGGTGTGATAAT-TTATC-TACGCCGC-TTGACTTTGAAGCAA-GCTAATGGGAACCTGCTCATAACCGTCC-ATTGACCCCCTAGTAACTGCGAGTG-AAGCGGGAAAAGCTCAAATTTAAAATCTGGCGGTCCTTGTGGCCGTCCGAGTTGTAATTTAGAGAAGTGTTATCCGCGCTGGACCGTGTACAAGTCTCCTGGAATGGAGCGTCATAGAGGGTGAGAATCCCGTCTTTGACACGGAC-TGCCAGGGCATTGTGATGCGCTCTCGAAGAGTCGAGTTGTTTGGGAATGCAGCTCAAAATGGGTGGTAAATTCCATCTAAAGCTAAATATTGAGGAGAGACCGATAGCGAACAAGTACCGTGAGGGAAAGATGAAAAGAACTTTGGAAAGAGAGTTAAACAGTACGTGAAATTGCTGAAAGGGAAACGCTTGAAGTCAGTCGCGTTGTTCAGAACTCAGCCCG-GCTTTTGCTAGGTGTACTTTCTGTTCAACGGGTCAGCATCAGTTTTGGCCGGCGGAAAAAGGCTCAGAGAATGTGGCATCTTCGGATGTGTTATAGCTCTGGGTCGTATACGTCGGCTGGGACTGAGGAACTCAGCACGCCGAAAGGCCGGGTACTTGTACCACGTTCGTGCTTAGGATGCTGGCATAATGGCTTTAATCGACCCGTCTTGAAACACGGACCAAGGAGTCTAACATGCCTGCGAGTG-TTTGGGTGGAAAACCCGAGCGCGTAATGAAAGTGAAAGTTGAGAT-CCCTGTCGT-GGGGAGCATCGACGCCCGGAGCTGACCTTTT
	F_tonkinensis_Dai_21955               ATTA-TTGA-T-ACGATTGG-TACT-GATGCTGGCTCTT--AACTGAGTATGTGCTCGTGCCCGTC-TTATTTATCT-TCTCTTGTGCACATCTTGTAGTCAACG--AA------TTGGAAA-CTATGCGC-GCTTTCATTAG--TGCGGTCTGGGAGTTG-----------------CTAAACCTGCTCCTGTTCC-TCTGCGCGCTCTTAA----------C-TGAGCTGCGTTCTGGGAG-ATG--TTAAC-CCTT--CTCCTG--------------------------------------------------------------------------------------------ATTTGTTGACTATG-TTTTCATATACCC-GTAT-AAAGTCTTAGAATGTC-T-CTTAAGTTGACTGCGCTTGTCGTGGTCCTT-AAA--CCTATACAACTTTCAGCAACGGATCTCTTGGCTCTCCTATCGATGAAGAACGCAGCGAAATGCGATAAGTAATGTGAATTGCAGAATTCAGTGAATCATCGAATCTTTGAACGCACCTTGCGCCCTTTGGTATTCCGAAGGGCATGCCTGTTTGAGTGT-CATTAAATTATCAACCTCAAAGCTTGCTT-TTGTGAGCTG--CGAGGCTTGGATGTGAGGGC--TTGCTGGCTTCCTTCAG-TGGATGGTCTGCTCCCTTTAAATACATTAGTGGGAT--CTCTTGTGGACCGTCACTTGGTGTGATAAT-TTATC-TACGCCGC-TTGACTTTGAAGCAA-GCTAATGGGAACCTGCTCATAACCGTCC-ATTGACCCCCTAGTAACTGCGAGTG-AAGCGGGAAAAGCTCAAATTTAAAATCTGGCGGTCCTTGTGGCCGTCCGAGTTGTAATTTAGAGAAGTGCTATCCGCGCTGGACCGTGTACAAGTCTCCTGGAATGGAGCGTCATAGAGGGTGAGAATCCCGTCTTTGACACGGAC-TGCCAGGGCATTGTGATGCGCTCTCGAAGAGTCGAGTTGTTTGGGAATGCAGCTCAAAATGGGTGGTAAATTCCATCTAAAGCTAAATATTGAGGAGAGACCGATAGCGAACAAGTACCGTGAGGGAAAGATGAAAAGAACTTTGGAAAGAGAGTTAAACAGTACGTGAAATTGCTGAAAGGGAAACGCTTGAAGTCAGTCGCGTTGTTCAGAACTCAGCCCG-GCTTTTGCTAGGTGTACTTTCTGTTCAACGGGTCAGCATCAGTTTTGGCCGGCGGAAAAAGGCTTAGAGAATGTGGCATCTTCGGATGTGTTATAGCTCTGGGTCGTATACGTCGGCTGGGACTGAGGAACTCAGCACGCCGAAAGGCCGGGTACTTGTACCACGTTCGTGCTTAGGATGCTGGCATAATGGCTTTAATCGACCCGTCTTGAAACACGGACCAAGGAGTCTAACATGCCTGCGAGTG-TTTGGGTGGAAAACCCGAGCGCGTAATGAAAGTGAAAGTTGAGAT-CCCTGTCGT-GGGGAGCATCGACGCCCGGAGCAGACCTTTT
	F_tonkinensis_Dai_21956               ATTATTGAA-T-ACGATTGG-TACT-GATGCTGGCTCTT--AACTGAGTATGTGCTCGTGCCCGTC-TTATTTATCT-TCTCTTGTGCACATCTTGTAGTCAACG--AA------TTGGAAA-CTATGCGC-GCTTTCATTAG--TGCGGTCTGGGAGTTG-----------------CTAAACCTGCTCCTGTTCC-TCTGCGCGCTCTTAA----------C-TGAGCTGCGTTCTGGGAG-ATG--TTAAC-CCTT--CTCCTG--------------------------------------------------------------------------------------------ATTTGTTGACTATG-TTTTCATATACCC-GTAT-AAAGTCTTAGAATGTC-T-CTTAAGTTGACTGCGCTTGTCGTGGTCCTT-AAA--CCTATACAACTTTCAGCAACGGATCTCTTGGCTCTCCTATCGATGAAGAACGCAGCGAAATGCGATAAGTAATGTGAATTGCAGAATTCAGTGAATCATCGAATCTTTGAACGCACCTTGCGCCCTTTGGTATTCCGAAGGGCATGCCTGTTTGAGTGT-CATTAAATTATCAACCTCAAAGCTTGCTT-TTGTGAGCTG--CGAGGCTTGGATGTGAGGGC--TTGCTGGCTTCCTTCAG-TGGATGGTCTGCTCCCTTTAAATACATTAGTGGGAT--CTCTTGTGGACCGTCACTTGG----------------------------------------------------------------------------CCCCTAGTAACTGCGAGTG-AAGCGGGAAAAGCTCAAATTTAAAATCTGGCGGTCCTTGTGGCCGTCCGAGTTGTAATTTAGAGAAGTGCTATCCGCGCTGGACCGTGTACAAGTCTCCTGGAATGGAGCGTCATAGAGGGTGAGAATCCCGTCTTTGACACGGAC-TGCCAGGGCATTGTGATGCGCTCTCGAAGAGTCGAGTTGTTTGGGAATGCAGCTCAAAATGGGTGGTAAATTCCATCTAAAGCTAAATATTGAGGAGAGACCGATAGCGAACAAGTACCGTGAGGGAAAGATGAAAAGAACTTTGGAAAGAGAGTTAAACAGTACGTGAAATTGCTGAAAGGGAAACGCTTGAAGTCAGTCGCGTTGTTCAGAACTCAGCCCG-GCTTTTGCTAGGTGTACTTTCTGTTCAACGGGTCAGCATCAGTTTTGGCCGGCGGAAAAAGGCTTAGAGAATGTGGCATCTTCGGATGTGTTATAGCTCTGGGTCGTATACGTCGGCTGGGACTGAGGAACTCAGCACGCCGAAAGGCCGGGTACTTGTACCACGTTCGTGCTTAGGATGCTGGCATAATGGCTTTAATCGACCCGTCTTGAAACACGGACCAAGGAGTCTAACATGCCTGCGAGTG-TTTGGGTGGAAAACCCGAGCGCGTAATGAAAGTGAAAGTTGAGAT-CCCTGTCGT-GGGGAGCATCGACGCCCGGAGCAGACCTTTT
	F_tonkinensis_Dai_21964               ATTA-TTGA-T-ACGATTGG-TACT-GATGCTGGCTCTT--AACTGAGTATGTGCTCGTGCCCGTC-TTATTTATCT-TCTCTTGTGCACATCTTGTAGTCAACG--AA------TTGGAAA-CTATGCGC-GCTTTCATTAG--TGCGGTCTGGGAGTTG-----------------CTAAACCTGCTCCTGTTCC-TCTGCGCGCTCTTAA----------C-TGAGCTGCGTTCTGGGAG-ATG--TTAAC-CCTT--CTCCTG--------------------------------------------------------------------------------------------ATTTGTTGACTATG-TTTTCATATACCC-GTAT-AAAGTCTTAGAATGTC-T-CTTAAGTTGACTGCGCTTGTCGTGGTCCTT-AAA--CCTATACAACTTTCAGCAACGGATCTCTTGGCTCTCCTATCGATGAAGAACGCAGCGAAATGCGATAAGTAATGTGAATTGCAGAATTCAGTGAATCATCGAATCTTTGAACGCACCTTGCGCCCTTTGGTATTCCGAAGGGCATGCCTGTTTGAGTGT-CATTAAATTATCAACCTCAAAGCTTGCTT-TTGTGAGCTG--CGAGGCTTGGATGTGAGGGC--TTGCTGGCTTCCTTCAG-TGGATGGTCTGCTCCCTTTAAATACATTAGTGGGAT--CTCTTGTGGACCGTCACTTGGTGTGATAAT-TTATC-TACGCCGC-TTGACTTT-------------------------------------------------------------------------------------------------------------------------------------------------------------------------------------------------------------------------------------------------------------------------------------------------------------------------------------------------------------------------------------------------------------------------------------------------------------------------------------------------------------------------------------------------------------------------------------------------------------------------------------------------------------------------------------------------------------------------------------------------------------------------------------------------
	F_tonkinensis_Dai_21965               ATTATTGAA-T-ACGATTGG-TACT-GATGCTGGCTCTT--AACTGAGTATGTGCTCGTGCCCGTC-TTATTTATCT-TCTCTTGTGCACATCTTGTAGTCAACG--AA------TTGGAAA-CTATGCGC-GCTTTCATTAG--TGCGGTCTGGGAGTTG-----------------CTAAACCTGCTCCTGTTCC-TCTGCGCGCTCTTAA----------C-TGAGCTGCGTTCTGGGAG-ATG--TTAAC-CCTT--CTCCTG--------------------------------------------------------------------------------------------ATTTGTTGACTATG-TTTTCATATACCC-GTAT-AAAGTCTTAGAATGTC-T-CTTAAGTTGACTGCGCTTGTCGTGGTCCTT-AAA--CCTATACAACTTTCAGCAACGGATCTCTTGGCTCTCCTATCGATGAAGAACGCAGCGAAATGCGATAAGTAATGTGAATTGCAGAATTCAGTGAATCATCGAATCTTTGAACGCACCTTGCGCCCTTTGGTATTCCGAAGGGCATGCCTGTTTGAGTGT-CATTAAATTATCAACCTCAAAGCTTGCTT-TTGTGAGCTG--CGAGGCTTGGATGTGAGGGC--TTGCTGGCTTCCTTCAG-TGGATGGTCTGCTCCCTTTAAATACATTAGTGGGAT--CTCTTGTGGACCGTCACTTGGTGTGATAAT-TTATC-TACGCCGC-TTGACTTTGAAGCAA-GCTAATGGGAACCTGCTCATAACCGTCC-ATTGACCCCCTAGTAACTGCGAGTG-AAGCGGGAAAAGCTCAAATTTAAAATCTGGCGGTCCTTGTGGCCGTCCGAGTTGTAATTTAGAGAAGTGTTATCCGCGCTGGACCGTGTACAAGTCTCCTGGAATGGAGCGTCATAGAGGGTGAGAATCCCGTCTTTGACACGGAC-TGCCAGGGCATTGTGATGCGCTCTCGAAGAGTCGAGTTGTTTGGGAATGCAGCTCAAAATGGGTGGTAAATTCCATCTAAAGCTAAATATTGAGGAGAGACCGATAGCGAACAAGTACCGTGAGGGAAAGATGAAAAGAACTTTGGAAAGAGAGTTAAACAGTACGTGAAATTGCTGAAAGGGAAACGCTTGAAGTCAGTCGCGTTGTTCAGAACTCAGCCCG-GCTTTTGCTAGGTGTACTTTCTGTTCAACGGGTCAGCATCAGTTTTGGCCGGCGGAAAAAGGCTTAGAGAATGTGGCATCTTCGGATGTGTTATAGCTCTGGGTCGTATACGTCGGCTGGGACTGAGGAACTCAGCACGCCGAAAGGCCGGGTACTTGTACCACGTTCGTGCTTAGGATGCTGGCATAATGGCTTTAATCGACCCGTCTTGAAACACGGACCAAGGAGTCTAACATGCCTGCGAGTG-TTTGGGTGGAAAACCCGAGCGCGTAATGAAAGTGAAAGTTGAGAT-CCCTGTCGT-GGGGAGCATCGACGCCCGGAGCAGACCTTTT
	F_tonkinensis_Dai_21966               ATTATTGAA-T-ACGATTGG-TACT-GATGCTGGCTCTT--AACTGAGTATGTGCTCGTGCCCGTC-TTATTTATCT-TCTCTTGTGCACATCTTGTAGTCAACG--AA------TTGGAAA-CTATGCGC-GCTTTCATTAG--TGCGGTCTGGGAGTTG-----------------CTAAACCTGCTCCTGTTCC-TCTGCGCGCTCTTAA----------C-TGAGCTGCGTTCTGGGAG-ATG--TTAAC-CCTT--CTCCTG--------------------------------------------------------------------------------------------ATTTGTTGACTATG-TTTTCATATACCC-GTATAAAAGTCTTAGAATGTC-T-CTTAAGTTGACTGCGCTTGTCGTGGTCCTT-AAA--CCTATACAACTTTCAGCAACGGATCTCTTGGCTCTCCTATCGATGAAGAACGCAGCGAAATGCGATAAGTAATGTGAATTGCAGAATTCAGTGAATCATCGAATCTTTGAACGCACCTTGCGCCCTTTGGTATTCCGAAGGGCATGCCTGTTTGAGTGT-CATTAAATTATCAACCTCAAAGCTTGCTT-TTGTGAGCTG--CGAGGCTTGGATGTGAGGGC--TTGCTGGCTTCCTTCAG-TGGATGGTCTGCTCCCTTTAAATACATTAGTGGGAT--CTCTTGTGGACCGTCACTTGGTGTGATAAT-TTATC-TACGCCGC-TTGACTTTGAAGCAA-GCTAATGGGAACCTGCTCATAACCGTCC-ATTGAC------------------------------------------------------------------------------------------------------------------------------------------------------------------------------------------------------------------------------------------------------------------------------------------------------------------------------------------------------------------------------------------------------------------------------------------------------------------------------------------------------------------------------------------------------------------------------------------------------------------------------------------------------------------------------------------------------------------------------------------------------
	Favolaschia_andina_KG0025             ATTATTGAA-T-ATGATTGG-CATT-GATGCTGGCCTTT--AACTAGGCATGTGCTCGTG-TCATC--TATTTATCT-TCTCTTGTGCACATTTTGTAGTCAGTG-AAA------CTGGAAT-CCATGCGC-ACTTTCATTAG-TTGCGGTCTGGAGGTTGAATT-------------AAAACCCTACCTCTGTTCC-TCTGCGCACTCTTTTA--------CT-AGAGTTGCGGTCTGGGAG-TTG--TTAAC-CCTT--CTCCTG--------------------------------------------------------------------------------------------CTTCACTGACTATG-TTTTCATATACCC-TTAT-AAAGTCTTAGAATGTCAT-TTTAACTTGATTGCGCTTGTCGTAGTCGTT-AAA-CTTTATACAACTTTCAGCAACGGATCTCTTGGCTCTCCTATCGATGAAGAACGCAGCGAAATGCGATAAGTAATGTGAATTGCAGAATTCAGTGAATCATCGAATCTTTGAACGCACCTTGCGCCCTTTGGTATTCCGAAGGGCATGCCTGTTTGAGTGT-CATTAAATTATCAACCTTTG--CTTGCTT-TTGTGAGTTCAA--AGGCTTGGATGTGAGGGC--TTGCTGGCTTCCTTAAG-TGGATGGTCTGCTCCCTTTAAAGACATTAGTGGGATTCTCTTTGTGGACCGTCACTTGGTGTGATAA--TTATC-TACGCCGC-TTGACTTGCAAA-------GATTGAAATCTGCTTATAACCGTCC-ATTGACCCCCTAGTAACTGCGAGTG-AAGCGGGAAAAGCTCAAATTTAAAATCTGGCGGTCCCTGTGGCCGTCCGAGTTGTAATTTAGAGAAGTGTTATCCGCGTTGGACCGTGTACAAGTCTCCTGGAATGGAGCGTCATAGAGGGTGAGAATCCCGTCTTTGACACGGAC-TACCAAGGCATTGTGATGCGCTCTCGAAGAGTCGAGTTGTTTGGGAATGCAGCTCAAAATGGGTGGTAAATTCCATCTAAAGCTAAATATTGAGGAGAGACCGATAGCGAACAAGTACCGTGAGGGAAAGATGAAAAGAACTTTGGAAAGAGAGTTAAACAGTACGTGAAATTGCTGAAAGGGAAACGCTTGAAGTCAGTCGCGTTGTTCAGAACTCAGCCCG-GC-TTTGCTTGGTGTACTTTCTGTTCAACGGGTCAGCATCAGTTTCGGTCGGCGGATAAAGGCTTAGAGAATGTGGCATCTTCGGGTGTGTTATAGCTCTGAGTTGTATACGTCGGCTGGGACTGAGGAACTCAGCACGCCGAAAGGCCGGGA--TTTATCCACGTTCGTGCTTAGGATGCTGGCATAATGGCTTTAATCGACCCGTCTTGAA--------------------------------------------------------------------------------------------------------------------------
	Favolaschia_aurantiaca_FK2047         ATTATTGAA-T-ACGATTGG-CACT-GATGCTGGCTCTT--AACTGAGCATGTGCTCGTG-TCGTC--TATTTATCT-TCTCTTGTGCTCATTTTGTAGTCAGTG--AA------TTGGAAA-CCTTGCGT-GCTTCCATTAG--TACGGTTTGGAGGCTGAT---------------CGAACCCTGCGTCTGTTCC-TCTGCKCACTCTTTA----------T-TGAGTTGCGTTTCGGGAG-TTG--TTAAC-CAAT--TTCTTG--------------------------------------------------------------------------------------------ATTCGCTGAYTATG-TTTTCGTATACCCTGTAT-AAAGTCATAGAATACAAC--TTTACTTGATTGCGCTCGTGGTAGTCGTT-AAA--CCTATACAMCCATCAGCAACGGATCTCTTGGCTCTCCTATCGATGAAGAACGCAGCGAAATGCGATAAGTGCACTGAATTGCAGAAGTCAGTGAATCAGGGATGCTTGTTWCRCTCCCTKCRCCCTATGGTATTCCGAAGGTTTTCCYGATTTGAGTGT-CAT---------------------------------------------------GTGAGGGT--TTGCTGGCTTCCTTCAY-TGGACGGTCTGCTCCCTTTAAAA----------------------------------------------------------------------------------------------------------------CCCCTAGTAACTGCGAGTG-AAGCGGGAAAAGCTCAAATTTAAAATCTGGCAGTCCTTGCGGCTGTCCGAGTTGTAATTTAGAGAAGTGTTATCCGCGCTGGACCGTGTACAAGTCTCCTGGAATGGAGCGTCATAGAGGGTGAGAATCCCGTCTTTGACACGGAC-TACCAGGGCATTGTGATGCGCTCTCAAAGAGTCGAGTTGTTTGGGAATGCAGCTCAAAATGGGTGGTAAATTCCATCTAAAGCTAAATATTGAGGAGAGACCGATAGCGAACAAGTACCGTGAGGGAAAGATGAAAAGAACTTTGGAAAGAGAGTTAAACAGTACGTGAAATTGCTGAAAGGGAAACGCTTGAAGTCAGTCGCGTTGTTCAGAACTCAGCCCG-CCTTTTGGTTGGTGTACTTTCTGTTCAATGGGTCAGCATCAGTTTTGGTCGGCGGATAAAGGCTCAGAGAATGTGGCACCTTCGGGTGTGTTATAGCTTTGGGTTGTATACGTCGACTGGGACTGAGGAACTCAGCACGCCGAAAGGCCGGGTACTTGTACCACGTTCGTGCTTAGGATGCTGGCATAATGGCTTTAATCGACCCGTCTTGA---------------------------------------------------------------------------------------------------------------------------
	Favolaschia_auriscalpium_5            ATTATTGAA-T-ACGATTGG-CACT-GATGCTGGCTCTT--AACTGAGCATGTGCTCGTG-TCGTC--TATTTATCT-TCTCTTGTGCACATTTTGTAGTCAGTG--AA------TTGGAAA-CCATGCGC-GCTTTCATTAG--TGCGGTCTGGAGGCTGAT---------------TAAACCCTGCTTCTGTTCC-TCTGCGCACTCTTTAA--------CT-ACAGTTGCGGTCTGGGAG-TTG--TTAAC-CCTT--CTCCTG--------------------------------------------------------------------------------------------CTTCACTGACTATG-TTTTCATATACAC-GTAT-AAAGTCATAGAATGTCAA--TTTAATTGATTGCGCTCGTCGTAGTCGTT-AAA--CCTATACAACTTTCAGCAACGGATCTCTTGGCTCTCCTATCGATGAAGAACGCAGCGAAATGCGATAAGTAATGTGAATTGCAGAATTCAGTGAATCATCGAATCTTTGAACGCACCTTGCGCCCTTTGGTATTCCGAAGGGCATGCCTGTTTGAGTGT-CATTGAATTATCAACCTTA---TACTCTT-GCGAGTT----GTAAGGCTTGGATGTGAGGG---CTGCTGGCTTCCTTCAG-TGGATGGTCTCCTCCCTTTAAATGCATTAGTGGGATTCTCTTTGTGGACCGTCACTTGGTGTGATAA--TTATCCTACGCCGC-TTGACTTGCAGA-------GATTGAGACCTGCTCATAACCGTCC-ATTGAC------------------------------------------------------------------------------------------------------------------------------------------------------------------------------------------------------------------------------------------------------------------------------------------------------------------------------------------------------------------------------------------------------------------------------------------------------------------------------------------------------------------------------------------------------------------------------------------------------------------------------------------------------------------------------------------------------------------------------------------------------
	Favolaschia_auriscalpium__TH1018      ATTATTGAA-T-ACGATTGG-CACT-GATGCTGGCTCTT--AACTGAGCATGTGCTCGTG-TCGTC--TATTTATCT-TCTCTTGTGCACATTTTGTAGTCAGTG--AA------TTGGAAA-CCATGCGC-GCTTTCATTAG--TGCGGTCTGGAGGCTGAT---------------TAAACCCTGCTTCTGTTCC-TCTGCGCACTCTTTAA--------CT-ACAGTTGCGGTCTGGGAG-TTG--TTAAC-CCTT--CTCCTG--------------------------------------------------------------------------------------------CTTCACTGACTATG-TTTTCATATACAC-GTAT-AAAGTCATAGAATGTCAA--TTTAATTGATTGCGCTCGTCGTAGTCGTT-AAA--CCTATACAACTTTCAGCAACGGATCTCTTGGCTCTCCTATCGATGAAGAACGCAGCGAAATGCGATAAGTAATGTGAATTGCAGAATTCAGTGAATCATCGAATCTTTGAACGCACCTTGCGCCCTTTGGTATTCCGAAGGGCATGCCTGTTTGAGTGT-CATTGAATTATCAACCTTA---TACTCTT-GCGAGTT----GTAAGGCTTGGATGTGAGGG---CTGCTGGCTTCCTTCAG-TGGATGGTCTCCTCCCTTTAAATGCATTAGTGGGATTCTCTTTGTGGACCGTCACTTGGTGTGATAA--TTATCCTACGCCGC-TTGACTTGCAGA-------GATTGAGACCTGCTCATAACCGTCC-ATTGAC------------------------------------------------------------------------------------------------------------------------------------------------------------------------------------------------------------------------------------------------------------------------------------------------------------------------------------------------------------------------------------------------------------------------------------------------------------------------------------------------------------------------------------------------------------------------------------------------------------------------------------------------------------------------------------------------------------------------------------------------------
	Favolaschia_austrocyatheae_PDD112220  ATTATTGAA-TAACGATCGGTTACT-GATGCTGGCCCTT--CACTGGGTATGTGCTCGTG-CCGTC-TTATTTATCT-TCTCTTGTGCACATTTTGTAGTCAATG--TA------TTAGAAA-CCATGCGT-GCTTTCATTAG--CGCGGTTTGGGGGACTTGGCTTTTCG-------TTAAGGCTTCCCCTGTTCC-TCTGCGCACTCTTGA----------C-TGAGTTGCGGTCTGGGAG-TTG--TTAAC-CCTT--CTCCTG--------------------------------------------------------------------------------------------ATGCGTTGACTATG-TTTTCATATACCCTGTA--AAAGTCATAGAATGTT-A-ATCAAGTTGATTGCGCTAGTCGTAGTCCTT-AAA--CCTATACAACTTTCAGCAACGGATCTCTTGGCTCTCCTATCGATGAAGAACGCAGCGAAATGCGATAAGTAATGTGAATTGCAGAATTCAGTGAATCATCGAATCTTTGAACGCACCTTGCGCCCTTTGGTATTCCGAAGGGCATGCCTGTTTGAGTGT-CATTAAATTATCAACCTTTCT-CTTGCT--TTGCGGCTCGAGTTAGGCTTGGATGTGAGGGC--TTGCTGGCTTCCTTCAG-TGGATGGTCTGCTCCCTTTAAAAGCATTAGCGGGAT--CTCTTGTGGACCGTCACTTGGTGTGATAA--TTATC-TATGCCGT-TTGACTTTGAAGCAA-GCTAATGGGAACCTGCTCACAACCGTCC-ATTGAC------------------------------------------------------------------------------------------------------------------------------------------------------------------------------------------------------------------------------------------------------------------------------------------------------------------------------------------------------------------------------------------------------------------------------------------------------------------------------------------------------------------------------------------------------------------------------------------------------------------------------------------------------------------------------------------------------------------------------------------------------
	Favolaschia_austrocyatheae_PDD75609   ATTATTGAA-TAACGATCGGTTACT-GATGCTGGCCCTT--C-CTGGGTATGTGCTCGTG-CCGTC-TTATTTATCT-TCTCTTGTGCACATTTTGTAGTCAATG--TA------TTAGAAA-CCATGCGT-GCTTTCATTAG--CGCGGTTTGGGGGACTTGGCTTTTCG-------TTAAGGCTTCCCCTGTTCC-TCTGCGCACTCTTGA----------C-TGAGTTGCGGTCTGGGAG-TTG--TTAAC-CCTT--CTCCTG--------------------------------------------------------------------------------------------ATGCGTTGACTATG-TTTTCATATACCCTGTA--AAAGTCATAGAATGTT-A-ATCAAGTTGATTGCGCTAGTCGTAGTCCTT-AAA--CCTATACAACTTTCAGCAACGGATCTCTTGGCTCTCCTATCGATGAAGAACGCAGCGAAATGCGATAAGTAATGTGAATTGCAGAATTCAGTGAATCATCGAATCTTTGAACGCACCTTGCGCCCTTTGGTATTCCGAAGGGCATGCCTGTTTGAGTGT-CATTAAATTATCAACCTTTCT-CTTGCT--TTGCGGCTCGAGTTAGGCTTGGATGTGAGGGC--TTGCTGGCTTCCTTCAG-TGGATGGTCTGCTCCCTTTAAAAGCATTAGCGGGAT--CTCTTGTGGACCGTCACTTGGTGTGATAA--TTATC-TATGCCGT-TTGACTTTGAAGCAA-GCTAATGGGAACCTGCTCACAACCGTCC-ATTGAC------------------------------------------------------------------------------------------------------------------------------------------------------------------------------------------------------------------------------------------------------------------------------------------------------------------------------------------------------------------------------------------------------------------------------------------------------------------------------------------------------------------------------------------------------------------------------------------------------------------------------------------------------------------------------------------------------------------------------------------------------
	Favolaschia_brevibasidiata_Cui6573    ATTATTGAA-T-ACGATTGG-CACT-GATGCTGGCTCTT--AACAGGGCATGTGCTCGTG-CCGTC--TATTTATCT-TCTCTTGTGCACATTTTGTAGTCAGTG--AA------TTGGAAA-CCATGCGT-GCTTTCATTAG--TACGGTTTGGAGGCTGAT---------------TAAACCCTGCTTCTGTTCC-TCTGCGCACTCTTTA----------T-TGAGTTGCGGTCTGGGAG-TTG--TTAAC-CCTT--CTCCTG--------------------------------------------------------------------------------------------CTTCACTGACTATG-TTTTCATATACCT--TATAAAAGTCATAGAATGTCA--TTTAACTTGATTGCGCTCGTCGTAGTCGTT-AAA--CCTATACAACTTTCAGCAACGGATCTCTTGGCTCTCCTATCGATGAAGAACGCAGCGAAATGCGATAAGTAATGTGAATTGCAGAATTCAGTGAATCATCGAATCTTTGAACGCACCTTGCGCCCTTTGGTATTCCGAAGGGCATGCCTGTTTGAGTGT-CATTAAATTATCAACCTTG---ACTTGCT-TTATTGCGAGCTCAAGGCTTGGATGTGAGGG---CTGCTGGCTTCCTTCAG-TGGATGGTCTGCTCCCTTTAAATACATTAGTGGGATTCTCTTTGTGGACCGTCACTTGGTGTGATAA--TTATC-TACGCCGC-TTGACTTGCAAA-------GATTGAGACCTGCTCATAACCGTCC-ATTGAC------------------------------------------------------------------------------------------------------------------------------------------------------------------------------------------------------------------------------------------------------------------------------------------------------------------------------------------------------------------------------------------------------------------------------------------------------------------------------------------------------------------------------------------------------------------------------------------------------------------------------------------------------------------------------------------------------------------------------------------------------
	Favolaschia_brevistipitata_Dai19780   ATTATTGAA-T-ACGATTGG-TACT-GATGCTGGCCTTTTAAACAGGGCATGTGCTCGTG-CCGTC--TATTTATCT-TCTCTTGTGCACATTTTGTAGTCAGTG--AA------TTGGAAA-CTATGCGT-GCTTTCATTAG--TGCGGTTTGGAGGCTGAT---------------TAAACCCTGCTTCTGTTCC-TCTGCGCACTCTTTA----------C-TGAGTTGCGGTCTGGGAG-TTG--TTAAC-CCTT--CTCCTG--------------------------------------------------------------------------------------------CTTCACTGACTATG-TTTTCATATACCT-TTAT-AAAGTCATAGAATGTCA--TTTAACTTGATTGCGCTCGTCGTAGTCGTT-AAA--CCTATACAACTTTCAGCAACGGATCTCTTGGCTCTCCTATCGATGAAGAACGCAGCGAAATGCGATAAGTAATGTGAATTGCAGAATTCAGTGAATCATCGAATCTTTGAACGCACCTTGCGCCCTTTGGTATTCCGAAGGGCATGCCTGTTTGAGTGT-CATTAAATTATCAACCTTA---GCTTGCT-TTATTGCGAGCTTAAGGCTTGGATGTGAGGG---CTGCTGGCTTCCTTCAG-TGGACGGTCTGCTCCCTTTAAATACATTAGTGGGATTCTCTTTGTGGACCGTCACTTGGTGTGATAA--TTATC-TACGCCGC-TTGACTTGCAGA-------GATTGAGACCTGCTCATAACCGTCC-ATTGAC-----AGTAACTGCGAGTG-AAGCGGGAAAAGCTCAAATTTAAAATCTGGCGGTTCTTGTAGCCGTCCGAGTTGTAATTTAGAGAAGTGTTATCCGCGCTGGACCGTGTACAAGTCTCCTGGAATGGAGCGTCATAGAGGGTGAGAATCCCGTCTTTGACACGGAC-TACCAGGGCATTGTGATGCGCTCTCAAAGAGTCGAGTTGTTTGGGAATGCAGCTCAAAATGGGTGGTAAATTCCATCTAAAGCTAAATATTGAGGAGAGACCGATAGCGAACAAGTACCGTGAGGGAAAGATGAAAAGAACTTTGGAAAGAGAGTTAAACAGTACGTGAAATTGCTGAAAGGGAAACGCTTGAAGTCAGTCGCGTTGTACAGAACTCAGCCTT-GC-TTTGCTTGGTGTACTTTCTGTGCGACGGGTCAGCATCAGTTTTGGTCGGCGGATAAAGGCTTGGAGAATGTGGCACCTTCGGGTGTGTTATAGCTTCAGGTTGTATACGTCGGCTGGGACTGAGGAACTCAGCACGCCGCAAGGCCGGGTCTTTG-ACCACGTTCGTGCTTAGGATGCTGGCATAATGGCTTTAATCGACCCGTCTTGAAACACGGACCAAGGAGTCTAACATGCCTGCGAGTG-TTTGGGTGGAAAACCCGAGCGCGTAATGAAAGTGAAAGTTGAGAT-CCCTGTCGT-GGGGAGCATCGACGCCCGGAGCAGACCTTTT
	Favolaschia_brevistipitata_Dai19855   ATTATTGAA-T-ACGATTGG-TACT-GATGCTGGCCTTTTAAACAGGGCATGTGCTCGTG-CCGTC--TATTTATCT-TCTCTTGTGCACATTTTGTAGTCAGTG--AA------TTGGAAA-CTATGCGT-GCTTTCATTAG--TGCGGTTTGGAGGCTGAT---------------TAAACCCTGCTTCTGTTCC-TCTGCGCACTCTTTA----------C-TGAGTTGCGGTCTGGGAG-TTG--TTAAC-CCTT--CTCCTG--------------------------------------------------------------------------------------------CTTCACTGACTATG-TTTTCATATACCT-TTAT-AAAGTCATAGAATGTCA--TTTAACTTGATTGCGCTCGTCGTAGTCGTT-AAA--CCTATACAACTTTCAGCAACGGATCTCTTGGCTCTCCTATCGATGAAGAACGCAGCGAAATGCGATAAGTAATGTGAATTGCAGAATTCAGTGAATCATCGAATCTTTGAACGCACCTTGCGCCCTTTGGTATTCCGAAGGGCATGCCTGTTTGAGTGT-CATTAAATTATCAACCTTA---GCTTGCT-TTATTGCGAGCTTAAGGCTTGGATGTGAGGG---CTGCTGGCTTCCTTCAG-TGGACGGTCTGCTCCCTTTAAATACATTAGTGGGATTCTCTTTGTGGACCGTCACTTGGTGTGATAA--TTATC-TACGCCGC-TTGACTTGCAGA-------GATTGAGACCTGCTCATAACCGTCC-ATTGACCCCCTAGTAACTGCGAGTGTATGCGGGAAAAGCTCAAATTTAAAATCTGGCGGTTCTTGTAGCCGTCCGAGTTGTAATTTAGAGAAGTGTTATCCGCGCTGGACCGTGTACAAGTCTCCTGGAATGGAGCGTCATAGAGGGTGAGAATCCCGTCTTTGACACGGAC-TACCAGGGCATTGTGATGCGCTCTCAAAGAGTCGAGTTGTTTGGGAATGCAGCTCAAAATGGGTGGTAAATTCCATCTAAAGCTAAATATTGAGGAGAGACCGATAGCGAACAAGTACCGTGAGGGAAAGATGAAAAGAACTTTGGAAAGAGAGTTAAACAGTACGTGAAATTGCTGAAAGGGAAACGCTTGAAGTCAGTCGCGTTGTACAGAACTCAGCCTT-GC-TTTGCTTGGTGTACTTTCTGTGCGACGGGTCAGCATCAGTTTTGGTCGGCGGATAAAGGCTTGGAGAATGTGGCACCTTCGGGTGTGTTATAGCTTCAGGTTGTATACGTCGGCTGGGACTGAGGAACTCAGCACGCCGCAAGGCCGGGTCTTTG-ACCACGTTCGTGCTTAGGATGCTGGCATAATGGCTTTAATCGACCCGTCTTGAAACACGGACCAAGGAGTCTAACATGCCTGCGAGTG-TTTGGGTGGAAAACCCGAGCGCGTAATGAAAGTGAAAGTTGAGAT-CCCTGTCGT-GGGGAGCATCGACGCCCGGAGCAGACCTTTT
	Favolaschia_brevistipitata_Dai19856   ATTATTGAA-T-ACGATTGG-TACT-GATGCTGGCCTTTTAAACAGGGCATGTGCTCGTG-CCGTC--TATTTATCT-TCTCTTGTGCACATTTTGTAGTCAGTG--AA------TTGGAAA-CTATGCGT-GCTTTCATTAG--TGCGGTTTGGAGGCTGAT---------------TAAACCCTGCTTCTGTTCC-TCTGCGCACTCTTTA----------C-TGAGTTGCGGTCTGGGAG-TTG--TTAAC-CCTT--CTCCTG--------------------------------------------------------------------------------------------CTTCACTGACTATG-TTTTCATATACCT-TTAT-AAAGTCATAGAATGTCA--TTTAACTTGATTGCGCTCGTCGTAGTCGTT-AAA--CCTATACAACTTTCAGCAACGGATCTCTTGGCTCTCCTATCGATGAAGAACGCAGCGAAATGCGATAAGTAATGTGAATTGCAGAATTCAGTGAATCATCGAATCTTTGAACGCACCTTGCGCCCTTTGGTATTCCGAAGGGCATGCCTGTTTGAGTGT-CATTAAATTATCAACCTTA---GCTTGCT-TTATTGCGAGCTTAAGGCTTGGATGTGAGGG---CTGCTGGCTTCCTTCAG-TGGACGGTCTGCTCCCTTTAAATACATTAGTGGGATTCTCTTTGTGGACCGTCACTTGGTGTGATAA--TTATC-TACGCCGC-TTGACTTGCAGA-------GATTGAGACCTGCTCATAACCGTCC-ATTGACCCCCTAGTAACTGCGAGTG-AAGCGGGAAAAGCTCAAATTTAAAATCTGGCGGTTCTTGTAGCCGTCCGAGTTGTAATTTAGAGAAGTGTTATCCGCGCTGGACCGTGTACAAGTCTCCTGGAATGGAGCGTCATAGAGGGTGAGAATCCCGTCTTTGACACGGAC-TACCAGGGCATTGTGATGCGCTCTCAAAGAGTCGAGTTGTTTGGGAATGCAGCTCAAAATGGGTGGTAAATTCCATCTAAAGCTAAATATTGAGGAGAGACCGATAGCGAACAAGTACCGTGAGGGAAAGATGAAAAGAACTTTGGAAAGAGAGTTAAACAGTACGTGAAATTGCTGAAAGGGAAACGCTTGAAGTCAGTCGCGTTGTACAGAACTCAGCCTT-GC-TTTGCTTGGTGTACTTTCTGTGCGACGGGTCAGCATCAGTTTTGGTCGGCGGATAAAGGCTTGGAGAATGTGGCACCTTCGGGTGTGTTATAGCTTCAGGTTGTATACGTCGGCTGGGACTGAGGAACTCAGCACGCCGCAAGGCCGGGTCTTTG-ACCACGTTCGTGCTTAGGATGCTGGCATAATGGCTTTAATCGACCCGTCTTGAAACACGGACCAAGGAGTCTAACATGCCTGCGAGTGTTTTGGGTGGAAAACCCGAGCGCGTAATGAAAGTGAAAGTTGAGATCCCCTGTCGT-GGGGAGCATCGACGCCCGGAGCAGACCTTTT
	Favolaschia_calocera_JM98186          ATTATTGAA-T-ACGATTGG-CACT-GATGCTGGCTCTT--AACAGGGCATGTGCTCGTG-CCGTC--TATTTATCT-TCTCTTGTGCACATTTTGTAGTCAGTG--AA------TTGGAAA-CCATGCGT-GCTTTCATTAG--TACGGTTTGGAGGCTGAT---------------TAAACCCTGCTTCTGTTCC-TCTGCGCACTCTTTA----------T-TGAGTTGCGGTCTGGGAG-TTG--TTAAC-CCTT--CTCCTG--------------------------------------------------------------------------------------------CTTCACTGACTATG-TTTTCATATACCT--TATAAAAGTCATAGAATGTCA--TTTAACTTGATTGCGCTCGTCGTAGTCGTT-AAA--CCTATACAACTTTCAGCAACGGATCTCTTGGCTCTCCTATCGATGAAGAACGCAGCGAAATGCGATAAGTAATGTGAATTGCAGAATTCAGTGAATCATCGAATCTTTGAACGCACCTTGCGCCCTTTGGTATTCCGAAGGGCATGCCTGTTTGAGTGT-CATTAAATTATCAACCTTG---ACTTGCT-TTATTGCGAGCTCAAGGCTTGGATGTGAGGG---CTGCTGGCTTCCTTCAG-TGGATGGTCTGCTCCCTTTAAATACATTAGTGGGATTCTCTTTGTGGACCGTCACTTGGTGTGATAA--TTATC-TACGCCGC-TTGACTTGCAAA-------GATTGAGACCTGCTCATAACCGTCC-ATTGAC------------------------------------------------------------------------------------------------------------------------------------------------------------------------------------------------------------------------------------------------------------------------------------------------------------------------------------------------------------------------------------------------------------------------------------------------------------------------------------------------------------------------------------------------------------------------------------------------------------------------------------------------------------------------------------------------------------------------------------------------------
	Favolaschia_calocera_PC99060          -----------------------------GCTGGCTCTT--AACAGGGCATGTGCTCGTG-CCGTC--TATTTATCT-TCTCTTGTGCACATTTTGTAGTCAGTG--AA------TTGGAAA-CTATGCGT-GCTTTCATTAG--TACGGTTTGGAGGCTGAT---------------TAAACCCTGCTTCTGTTCC-TCTGCGCACTCTTTA----------C-TGAGTTGCGGTCTGGGAG-TTG--TTAAT-CCTT--CTCCTG--------------------------------------------------------------------------------------------CTTCACTGACTATG-TTTTCATATACCT--TATAAAAGTCATAGAATGTCA--TTTAACTTGATTGCGCTCGTCGTAGTCGTT-AAA--CCTATACAACTTTCAGCAACGGATCTCTTGGCTCTCCTATCGATGAAGAACGCAGCGAAATGCGATAAGTAATGTGAATTGCAGAATTCAGTGAATCATCGAATCTTTGAACGCACCTTGCGCCCTTTGGTATTCCGAAGGGCATGCCTGTTTGAGTGT-CATTAAATTATCAACCTTG---ACTTGCT-TTATTGCGAGTTCAAGGCTTGGATGTGAGGG---CTGCTGGCTTCCTTCGG-TGGATGGTCTGCTCCCTTTAAATACATTAGTGGGATTCTCTTTGTGGACCGTCACTTGGTGTGATAA--TTATC-TACGCCGC-TTGACTTGCAGA-------GATTGAGACCTGCTCATAACCGTCC-ATTGAC------------------------------------------------------------------------------------------------------------------------------------------------------------------------------------------------------------------------------------------------------------------------------------------------------------------------------------------------------------------------------------------------------------------------------------------------------------------------------------------------------------------------------------------------------------------------------------------------------------------------------------------------------------------------------------------------------------------------------------------------------
	Favolaschia_calocera_PC99497          ---------------ATTGG-TACT-GATGCTGGCTCTT--ACAAGGGCATGTGCTCGTG-CCGTC--TATTTATCT-TCTCTTGTGCACATTTTGTAGTCAGTG--AA------TTGGAAA-CTATGCGT-GCTTTCATTAG--TACGGTTTGGAGGCTGAT---------------TAAACCCTGCTTCTGTTCC-TCTGCGCACTCTTTA----------C-TGAGTTGCGGTCTGGGAG-TTG--TTAAC-CCTT--CTCCTG--------------------------------------------------------------------------------------------CTTCACTGACTATG-TTTTCATATACCT--TATAAAAGTCATAGAATGTCA--TTTAACTTGATTGCGCTCGTCGTAGTCGTT-AAA--CCTATACAACTTTCAGCAACGGATCTCTTGGCTCTCCTATCGATGAAGAACGCAGCGAAATGCGATAAGTAATGTGAATTGCAGAATTCAGTGAATCATCGAATCTTTGAACGCACCTTGCGCCCTTTGGTATTCCGAAGGGCATGCCTGTTTGAGTGT-CATTAAATTATCAACCTTG---ACTTGCT-TTATTGCGAGTTCAAGGCTTGGATGTGAGGG---CTGCTGGCTTCCTTCAG-TGGATGGTCTGCTCCCTTTAAATACATTAGTGGGATTCTCTTTGTGGACCGTCACTTGGTGTGATAA--TTATC-TACGCCGC-TTGACTTGCAGA-------GATTGAGACCTGCTCATAACCGTCC-ATTGAC------------------------------------------------------------------------------------------------------------------------------------------------------------------------------------------------------------------------------------------------------------------------------------------------------------------------------------------------------------------------------------------------------------------------------------------------------------------------------------------------------------------------------------------------------------------------------------------------------------------------------------------------------------------------------------------------------------------------------------------------------
	Favolaschia_cinnabarina_4421          ATTATTGAA-T-ACGATTGG-CACT-GATGCTGGCTCTT--WACTGAGCATGTGCTCGTG-TCGTC--TATTTATCT-TCTCTTGTGCACCTTTTGTAGTCAGTG--AA------TTGGAAA-CCATGCGCAGCTTTCATTAGCTTGCGGTTTGAAGGCTGAWTT-------------AAAMCCSTGCCTKTGYTYC-TCTGCRCACTCTTTAA--------CT-AGAGTTGCGGTCTGGGAG-TTG--TTAAC-CCTT--CTCCTG--------------------------------------------------------------------------------------------CTTCACTGACTATG-TTTTCATATACAC--TAT-AAAGTCATAGAATGTCA--TTTAACTTGATTGCGCTTGTCGTAGTCGTT-AAA--CCAATACAACTTTCAGCAACGGATCTCTTGGCTCTCCTATCGATGAAGAACGCAGCGAAATGCGATAAGTAATGTGAATTGCAGAATTCAGTGAATCATCGAATCTTTGAACGCACCTTGCGCCCTTTGGTATTCCGAAGGGCATGCCTGTTTGAGTGT-CATTAAATTATCAACCTTT---CTCGCTT-TCGTGGCTTGAGTTAGGCTTGGATGTGAGGG---CTGCTGGCTTCCTTCAG-TGGATGGTCTGCTCCCTTTAAAAAYATTAGTGGGATTCTCTTTGTGGACCGTCACTTGGTGTGATAA--TTATC-TACGCCGC-TTGACTTGCAAA-------GATTGAGACCTGCTCATAACCGTCCTATTGAC------------------------------------------------------------------------------------------------------------------------------------------------------------------------------------------------------------------------------------------------------------------------------------------------------------------------------------------------------------------------------------------------------------------------------------------------------------------------------------------------------------------------------------------------------------------------------------------------------------------------------------------------------------------------------------------------------------------------------------------------------
	Favolaschia_cinnabarina_DUKE4039      ATTATTGAA-T-ACGATTGG-CACT-GATGCTGGCTCTT--TACTGAGCATGTGCTCGTG-TCGTC--TATTTATCT-TCTCTTGTGCACCTTTTGTAGTCAGTG--AA------TTGGAAA-CCATGCGCAGCTTTCATTAGCTTGCGGTTTGAAGGCTGAATT-------------AAAACCCTGCCTTTGTTCC-TCTGCGCACTCTTTAA--------CT-AGAGTTGCGGTCTGGGAG-TTGATTAACA-CCTT--CTCCTG--------------------------------------------------------------------------------------------CTTCACTGACTATG-TTTTCATATACAC--TAT-AAAGTCATAGAATGTCA--TTTAACTTGATTGCGCTTGTCGTAGTCGTT-AAA--CCAATACAACTTTCAGCAACGGATCTCTTGGCTCTCCTATCGATGAAGAACGCAGCGAAATGCGATAAGTAATGTGAATTGCAGAATTCAGTGAATCATCGAATCTTTGAACGCACCTTGCGCCCTTTGGTATTCCGAAGGGCATGCCTGTTTGAGTGT-CATTAAATTATCAACCTTT---CTCGCTT-TCGTGGCTTGAGTTAGGCTTGGATGTGAGGG---CTGCTGGCTTCCTTCAG-TGGATGGTCTGCTCCCTTTAAAAACATTAGTGGGATTCTCTTTGTGGACCGTCACTTGGTGTGATAA--TTATC-TACGCCGC-TTGACTTGCAAA-------GATTGAGACCTGCTCATAACCGTCC-ATTGAC------------------------------------------------------------------------------------------------------------------------------------------------------------------------------------------------------------------------------------------------------------------------------------------------------------------------------------------------------------------------------------------------------------------------------------------------------------------------------------------------------------------------------------------------------------------------------------------------------------------------------------------------------------------------------------------------------------------------------------------------------
	Favolaschia_claudopus_DUKE2952        ATTATTGAA-T-ACGATTGG-TACT-GATGCTGGCTCTT--AACAGGGCATGTGCTCGTG-CCGTC--TATTTATCT-TCTCTTGTGCACATTTTGTAGTCAGTG--AA------TTGGAAA-CTATGCGT-GCTTTCATTAG--TACGGTCTGGAGGCTGAT---------------TAAACCCTGCTTCTGTTCC-TCTGCGCACTCTTTA----------C-TGAGTTGCGGTCTGGGAG-TTG--TTAAC-CCTT--CTCCTG--------------------------------------------------------------------------------------------CTTCACTGACTATG-TTTTCATATACCT--TAT-AAAGTCATAGAATGTCA--TTTAACTTGATTGCGCTCGTCGTAGTCGTT-AAA--CCTATACAACTTTCAGCAACGGATCTCTTGGCTCTCCTATCGATGAAGAACGCAGCGAAATGCGATAAGTAATGTGAATTGCAGAATTCAGTGAATCATCGAATCTTTGAACGCACCTTGCGCCCTTTGGTATTCCGAAGGGCATGCCTGTTTGAGTG--CATTAAATTATCAACCTTA---GCTTGCT-TTATTGCGAGCTTAAGGCTTGGATGTGAGGG---CTGCTGGCTTCCTTCAG-TGGATGGTCTGCTCCCTTTAAATGCATTAGTGGGATTCTCTTTGTGGACCGTCACTTGGTGTGATAA--TTATC-TACGCCGC-TTGACTTGCAGA-------GATTGAGACCTGCTCATAACCGTCC-ATTGAC------------------------------------------------------------------------------------------------------------------------------------------------------------------------------------------------------------------------------------------------------------------------------------------------------------------------------------------------------------------------------------------------------------------------------------------------------------------------------------------------------------------------------------------------------------------------------------------------------------------------------------------------------------------------------------------------------------------------------------------------------
	Favolaschia_claudopus_Dai18656        ATTATTGAA-T-ACGATTGG-TACT-GATGCTGGCTCTT--AACAGGGCATGTGCTCGTG-CCGTC--TATTTATCT-TCTCTTGTGCACATTTTGTAGTCAGTG--AA------TTGGAAA-CTATGCGT-GCTTTCATTAG--TACGGTCTGGAGGCTGAT---------------TAAACCCTGCTTCTGTTCC-TCTGCGCACTCTTTA----------C-TGAGTTGCGGTCTGGGAG-TTG--TTAAC-CCTT--CTCCTG--------------------------------------------------------------------------------------------CTTCACTGACTATG-TTTTCATATACCT--TAT-AAAGTCATAGAATGTCA--TTTAACTTGATTGCGCTCGTCGTAGTCGTT-AAA--CCTATACAACTTTCAGCAACGGATCTCTTGGCTCTCCTATCGATGAAGAACGCAGCGAAATGCGATAAGTAATGTGAATTGCAGAATTCAGTGAATCATCGAATCTTTGAACGCACCTTGCGCCCTTTGGTATTCCGAAGGGCATGCCTGTTTGAGTGT-CATTAAATTATCAACCTTA---GCTTGCT-TTATTGCGAGCTTAAGGCTTGGATGTGAGGG---CTGCTGGCTTCCTTCAG-TGGATGGTCTGCTCCCTTTAAATGCATTAGTGGGATTCTCTTTGTGGACCGTCACTTGGTGTGATAA--TTATC-TACGCCGC-TTGACTTGCAGA-------GATTGAGACCTGCTCATAACCGTCC-ATTGACCCCCTAGTAACTGCGAGTG-AAGCGGGAAAAGCTCAAATTTAAAATCTGGCGGTTCTTGTAGCCGTCCGAGTTGTAATTTAGAGAAGTGTTATCCGCGCTGGACCGTGTACAAGTCTCCTGGAATGGAGCGTCATAGAGGGTGAGAATCCCGTCTTTGACACGGAC-TACCAGGGCATTGTGATGCGCTCTCAAAGAGTCGAGTTGTTTGGGAATGCAGCTCAAAATGGGTGGTAAATTCCATCTAAAGCTAAATATTGAGGAGAGACCGATAGCGAACAAGTACCGTGAGGGAAAGATGAAAAGAACTTTGGAAAGAGAGTTAAACAGTACGTGAAATTGCTGAAAGGGAAACGCTTGAAGTCAGTCGCGTTGTACAGAACTCAGCCTT-GC-TTTGCTTGGTGTACTTTCTGTGCGACGGGTCAGCATCAGTTTTGGTCGGCGGATAAAGGCTTGGAGAATGTGGCACCCTCGGGTGTGTTATAGCTTCAGGTTGTATACGTCGGCTAGGACTGAGGAACTCAGCACGCCGCAAGGCCGGGTTTTTA-ACCACGTTCGTGCTTAGGATGCTGGCATAATGGCTTTAATCGACCCGTCTTGAAACACGGACCAAGGAGTCTAACATGCCTGCGAGTG-TTTGGGTGGAAAACCCGAGCGCGTAATGAAAGTGAAAGTTGAGAT-CCCTGTCGT-GGGGAGCATCGACGCCCGGAGCAGACCTTTT
	Favolaschia_claudopus_Dai18663        ATTATTGAA-T-ACGATTGG-TACT-GATGCTGGCTCTT--AACAGGGCATGTGCTCGTG-CCGTC--TATTTATCT-TCTCTTGTGCACATTTTGTAGTCAGTG--AA------TTGGAAA-CTATGCGT-GCTTTCATTAG--TACGGTCTGGAGGCTGAT---------------TAAACCCTGCTTCTGTTCC-TCTGCGCACTCTTTA----------C-TGAGTTGCGGTCTGGGAG-TTG--TTAAC-CCTT--CTCCTG--------------------------------------------------------------------------------------------CTTCACTGACTATG-TTTTCATATACCT--TAT-AAAGTCATAGAATGTCA--TTTAACTTGATTGCGCTCGTCGTAGTCGTT-AAA--CCTATACAACTTTCAGCAACGGATCTCTTGGCTCTCCTATCGATGAAGAACGCAGCGAAATGCGATAAGTAATGTGAATTGCAGAATTCAGTGAATCATCGAATCTTTGAACGCACCTTGCGCCCTTTGGTATTCCGAAGGGCATGCCTGTTTGAGTGT-CATTAAATTATCAACCTTA---GCTTGCT-TTATTGCGAGCTTAAGGCTTGGATGTGAGGG---CTGCTGGCTTCCTTCAG-TGGATGGTCTGCTCCCTTTAAATGCATTAGTGGGATTCTCTTTGTGGACCGTCACTTGGTGTGATAA--TTATC-TACGCCGC-TTGACTTGCAGA-------GATTGAGACCTGCTCATAACCGTCC-ATTGACCCCCTAGTAACTGCGAGTG-AAGCGGGAAAAGCTCAAATTTAAAATCTGGCGGTTCTTGTAGCCGTCCGAGTTGTAATTTAGAGAAGTGTTATCCGCGCTGGACCGTGTACAAGTCTCCTGGAATGGAGCGTCATAGAGGGTGAGAATCCCGTCTTTGACACGGAC-TACCAGGGCATTGTGATGCGCTCTCAAAGAGTCGAGTTGTTTGGGAATGCAGCTCAAAATGGGTGGTAAATTCCATCTAAAGCTAAATATTGAGGAGAGACCGATAGCGAACAAGTACCGTGAGGGAAAGATGAAAAGAACTTTGGAAAGAGAGTTAAACAGTACGTGAAATTGCTGAAAGGGAAACGCTTGAAGTCAGTCGCGTTGTACAGAACTCAGCCTT-GC-TTTGCTTGGTGTACTTTCTGTGCGACGGGTCAGCATCAGTTTTGGTCGGCGGATAAAGGCTTGGAGAATGTGGCACCCTCGGGTGTGTTATAGCTTCAGGTTGTATACGTCGGCTAGGACTGAGGAACTCAGCACGCCGCAAGGCCGGGTTTTTA-ACCACGTTCGTGCTTAGGATGCTGGCATAATGGCTTTAATCGACCCGTCTTGAAACACGGACCAAGGAGTCTAACATGCCTGCGAGTG-TTTGGGTGGAAAACCCGAGCGCGTAATGAAAGTGAAAGTTGAGAT-CCCTGTCGT-GGGGAGCATCGACGCCCGGAGCAGACCTTTT
	Favolaschia_claudopus_PDD74554        ------------------------T-GATGCTGGCTCTT---ACAGGGCATGTGCTCGTG-CCGTC--TATTTATCT-TCTCTTGTGCACATTTTGTAGTCAGTG--AA------TTGGAAA-CTATGCGT-GCTTTCATTAG--TACGGTCTGGAGGCTGAT---------------TAAACCCTGCTTCTGTTCC-TCTGCGCACTCTTTA----------C-TGAGTTGCGGTCTGGGAG-TTG--TTAAC-CCTT--CTCCTG--------------------------------------------------------------------------------------------CTTCACTGACTATG-TTTTCATATACCT--TAT-AAAGTCATAGAATGTCA--TTTAACTTGATTGCGCTCGTCGTAGTCGTT-AAA--CCTATACAACTTTCAGCAACGGATCTCTTGGCTCTCCTATCGATGAAGAACGCAGCGAAATGCGATAAGTAATGTGAATTGCAGAATTCAGTGAATCATCGAATCTTTGAACGCACCTTGCGCCCTTTGGTATTCCGAAGGGCATGCCTGTTTGAGTGT-CATTAAATTATCAACCTTA---GCTTGCT-TTATTGCGAGCTTAAGGCTTGGATGTGAGGG---CTGCTGGCTTCCTTCAG-TGGATGGTCTGCTCCCTTTAAATGCATTAGTGGGATTCTCTTTGTGGACCGTCACTTGGTGTGATAA--TTATC-TACGCCGC-TTGACTTGCAGA-------GATTGAGACCTGCTCATAACCGTCC-ATTGAC------------------------------------------------------------------------------------------------------------------------------------------------------------------------------------------------------------------------------------------------------------------------------------------------------------------------------------------------------------------------------------------------------------------------------------------------------------------------------------------------------------------------------------------------------------------------------------------------------------------------------------------------------------------------------------------------------------------------------------------------------
	Favolaschia_claudopus_PDD75323        -----------------------------------------------------------C-GTGCC--TATTTATCT-TCTCTTGTGCACATTTTGTAGTCAGTG--AA------TTGGAAA-CTATGCGT-GCTTTCATTAG--TACGGTCTGGAGGCTGAT---------------TAAACCCTGCTTCTGTTCC-TCTGCGCACTCTTTA----------C-TGAGTTGCGGTCTGGGAG-TTG--TTAAC-CCTT--CTCCTG--------------------------------------------------------------------------------------------CTTCACTGACTATG-TTTTCATATACCT--TAT-AAAGTCATAGAATGTCA--TTTAACTTGATTGCGCTCGTCGTAGTCGTT-AAA--CCTATACAACTTTCAGCAACGGATCTCTTGGCTCTCCTATCGATGAAGAACGCAGCGAAATGCGATAAGTAATGTGAATTGCAGAATTCAGTGAATCATCGAATCTTTGAACGCACCTTGCGCCCTTTGGTATTCCGAAGGGCATGCCTGTTTGAGTGT-CATTAAATTATCAACCTTA---GCTTGCT-TTATTGCGAGCTTAAGGCTTGGATGTGAGGG---CTGCTGGCTTCCTTCAG-TGGATGGTCTGCTCCCTTTAAATGCATTAGTGGGATTCTCTTTGTGGACCGTCACTTGGTGTGATAA--TTATC-TACGCCGC-TTGACTTGCAGA-------GATTGAGACCTGCTCATAACCGTCC-ATTGAC------------------------------------------------------------------------------------------------------------------------------------------------------------------------------------------------------------------------------------------------------------------------------------------------------------------------------------------------------------------------------------------------------------------------------------------------------------------------------------------------------------------------------------------------------------------------------------------------------------------------------------------------------------------------------------------------------------------------------------------------------
	Favolaschia_claudopus_PDD75686        ATTATTGAA-T-ACGATTGG-TACT-GATGCTGGCTCTT--AACAGGGCATGTGCTCGTG-CCGTC--TATTTATCT-TCTCTTGTGCACATTTTGTAGTCAGTG--AA------TTGGAAA-CTATGCGT-GCTTTCATTAG--TACGGTCTGGAGGCTGAT---------------TAAACCCTGCTTCTGTTCC-TCTGCGCACTCTTTA----------C-TGAGTTGCGGTCTGGGAG-TTG--TTAAC-CCTT--CTCCTG--------------------------------------------------------------------------------------------CTTCACTGACTATG-TTTTCATATACCT--TAT-AAAGTCATAGAATGTCA--TTTAACTTGATTGCGCTCGTCGTAGTCGTT-AAA--CCTATACAACTTTCAGCAACGGATCTCTTGGCTCTCCTATCGATGAAGAACGCAGCGAAATGCGATAAGTAATGTGAATTGCAGAATTCAGTGAATCATCGAATCTTTGAACGCACCTTGCGCCCTTTGGTATTCCGAAGGGCATGCCTGTTTGAGTGT-CATTAAATTATCAACCTTA---GCTTGCT-TTATTGCGAGCTTAAGGCTTGGATGTGAGGG---CTGCTGGCTTCCTTCAG-TGGATGGTCTGCTCCCTTTAAATGCATTAGTGGGATTCTCTTTGTGGACCGTCACTTGGTGTGATAA--TTATC-TACGCCGC-TTGACTTGCAGA-------GATTGAGACCTGCTCATAACCGTCC-ATTGAC------------------------------------------------------------------------------------------------------------------------------------------------------------------------------------------------------------------------------------------------------------------------------------------------------------------------------------------------------------------------------------------------------------------------------------------------------------------------------------------------------------------------------------------------------------------------------------------------------------------------------------------------------------------------------------------------------------------------------------------------------
	Favolaschia_claudopus_SR346           ATTATTGAA-T-ACGATTGG-TACT-GATGCTGGCTCTT--AACAGGGCATGTGCTCGTG-CCGTC--TATTTATCT-TCTCTTGTGCACATTTTGTAGTCAGTG--AA------TTGGAAA-CTATGCGT-GCTTTCATTAG--TACGGTCTGGAGGCTGAT---------------TAAACCCTGCTTCTGTTCC-TCTGCGCACTCTTTA----------C-TGAGTTGCGGTCTGGGAG-TTG--TTAAC-CCTT--CTCCTG--------------------------------------------------------------------------------------------CTTCACTGACTATG-TTTTCATATACCT--TAT-AAAGTCATAGAATGTCA--TTTAACTTGATTGCGCTCGTCGTAGTCGTT-AAA--CCTATACAACTTTCAGCAACGGATCTCTTGGCTCTCCTATCGATGAAGAACGCAGCGAAATGCGATAAGTAATGTGAATTGCAGAATTCAGTGAATCATCGAATCTTTGAACGCACCTTGCGCCCTTTGGTATTCCGAAGGGCATGCCTGTTTGAGTGT-CATTAAATTATCAACCTTA---GCTTGCT-TTATTGCGAGCTTAAGGCTTGGATGTGAGGG---CTGCTGGCTTCCTTCAG-TGGATGGTCTGCTCCCTTTAAATGCATTAGTGGGATTCTCTTTGTGGACCGTCACTTGGTGTGATAA--TTATC-TACGCCGC-TTGACTTGCAGA-------GATTGAGACCTGCTCATAACCGTCC-ATTGAC------------------------------------------------------------------------------------------------------------------------------------------------------------------------------------------------------------------------------------------------------------------------------------------------------------------------------------------------------------------------------------------------------------------------------------------------------------------------------------------------------------------------------------------------------------------------------------------------------------------------------------------------------------------------------------------------------------------------------------------------------
	Favolaschia_cyatheae_PDD116741        ATTATTGAA-T-ACGTTTGG-CATT-GATGCTGGCCTTT--CRCTAGGCATGTGCTCGTG-TCATC--TATTTATCT-TCTCTTGTGCACATCTTGTAGYCAATG--CA------TTGGAAA-CTATGCGT-GCTTTCATTAG--CGCGGTCTGGAGGCTTG----------------ACTTGTCTGCCTCTGTTCC-TCTGCRCACTCTTAA----------C-TGAGCTGCGGTCTGGGAG-TTG--CTTAM-CCTT--CTCCTG--------------------------------------------------------------------------------------------CTGCATTGACTATG-TTTTCATATACAC-TATT-AAGGTCATAGAATGTCTA-TTTAAGTCGATTGCGCTTGTCGTAGTCCTT-AAA--CTTATACAACTTTCAGCAACGGATCTCTTGGCTCTCCTATCGATGAAGAACGCAGCGAAATGCGATAAGTAATGTGAATTGCAGAATTCAGTGAATCATCGAATCTTTGAACGCACCTTGCGCCCTTTGGTATTCCGAAGGGCATGCCTGTTTGAGTGT-CATTAAATTATCAACCTCTCT-CTTGCTC-TTGTGGCTCGAGTTAGGCTTGGATGTGAGGGC--TTGCTGGCTTCCTTCAG-TGGATGGTCTGCTCCCTTTAAATGCATTAGTGGGAT--CTCTTGTGGACCGTCACTTGGTGTGATAA--TTATC-TACGCCGCGTTGACTTTGAAGCAA-ACTAATGRGAACCTGCTCATAACCGTCC-ATTGAC------------------------------------------------------------------------------------------------------------------------------------------------------------------------------------------------------------------------------------------------------------------------------------------------------------------------------------------------------------------------------------------------------------------------------------------------------------------------------------------------------------------------------------------------------------------------------------------------------------------------------------------------------------------------------------------------------------------------------------------------------
	Favolaschia_cyatheae_PDD75316         -----------------------------------CTTT--CACTAGGCATGTGCTCGTG-TCATC--TATTTATCT-TCTCTTGTGCACATCTTGTAGTCAATG--CA------TTGGAAA-CTATGCGT-GCTTTCATTAG--CGCGGTCTGGAGGCTTG----------------ACTTGTCTGCCTCTGTTCC-TCTGCGCACTCTTAA----------C-TGAGCTGCGGTCTGGGAG-TTG--CTTAA-CCTT--CTCCTG--------------------------------------------------------------------------------------------CTGCATTGACTATG-TTTTCATATACAT--AAT-AAGGTCATAGAATGTCTA-TTTAAGTCGATTGCGCTTGTCGTAGTCCTT-AAA--CTTATACAACTTTCAGCAACGGATCTCTTGGCTCTCCTATCGATGAAGAACGCAGCGAAATGCGATAAGTAATGTGAATTGCAGAATTCAGTGAATCATCGAATCTTTGAACGCACCTTGCGCCCTTTGGTATTCCGAAGGGCATGCCTGTTTGAGTGT-CATTAAATTATCAACCTCTCT-CTTGCTC-TTGTGGCTCGAGTTAGGCTTGGATGTGAGGGC--TTGCTGGCTTCCTTCAG-TGGATGGTCTGCTCCCTTTAAATGCATTAGTGGGAT--CTCTTGTGGACCGTCACTTGGTGTGATAA--TTATC-TACGCCGCGTTGACTTTGAAGCAA-ACTAATGGGAACCTGCTCATAACCGTCC-ATTGAC------------------------------------------------------------------------------------------------------------------------------------------------------------------------------------------------------------------------------------------------------------------------------------------------------------------------------------------------------------------------------------------------------------------------------------------------------------------------------------------------------------------------------------------------------------------------------------------------------------------------------------------------------------------------------------------------------------------------------------------------------
	Favolaschia_dealbata_KG0015           ---------------------------------------------------------------------------------------------------------------------------------------------------------------------------------------------------------------------------------------------------------------------------------------------------------------------------------------------------------------------------------------------------------------------------------------------------------------------------------------------------------------------------------------------------------------------------------------------------------------------------------------------------------------------------------------------------------------------------------------------------------------------------------------------------------------------------------------------------------CCCCTAGTAACTGCGAGTG-AAGCGGGAAAAGCTCAAATTTAAAATCTGGCGGTCCTTGTGGCCGTCCGAGTTGTAATTTAGAGAAGTGTTATCCGCGCTGGACCGTGTACAAGTCTCCTGGAATGGAGCGTCATAGAGGGTGAGAATCCCGTCTTTGACACGGAC-TACCAGGGCATTGTGATGCGCTCTCAAAGAGTCGAGTTGTTTGGGAATGCAGCTCAAAATGGGTGGTAAATTCCATCTAAAGCTAAATATTGAGGAGAGACCGATAGCGAACAAGTACCGTGAGGGAAAGATGAAAAGAACTTTGGAAAGAGAGTTAAACAGTACGTGAAATTGCTGAAAGGGAAACGCTTGAAGTCAGTCGCGTTGTACAGAACTCAGCCTG-GCTTTTGCTTGGKGTACTTTCTGTGCGACGGGTCASCATCAGTTTTGGT----------------------------------------------------------------------------------------------------------------------------------------------------------------------------------------------------------------------------------------------------------------------------------------------
	Favolaschia_heliconiae_KG0026         ---------------------------------------------------------------------------------------------------------------------------------------------------------------------------------------------------------------------------------------------------------------------------------------------------------------------------------------------------------------------------------------------------------------------------------------------------------------------------------------------------------------------------------------------------------------------------------------------------------------------------------------------------------------------------------------------------------------------------------------------------------------------------------------------------------------------------------------------------------CCCCTAGTAACTGCGAGTG-AAGCGGGAAAAGCTCAAATTTAAAATCTGGCGGTCCCTGTGGCCGTCCGAGTTGTAATTTAGAGAAGTGTTATCCGCGCTGGACCGTGTACAAGTCTCCTGGAATGGAGCGTCATAGAGGGTGAGAATCCCGTCTTTGACACGGAC-TGCCAGGGCATTGTGATGCGCTCTCGAAGAGTCGAGTTGTTTGGGAATGCAGCTCAAAATGGGTGGTAAATTCCATCTAAAGCTAAATATTGAGGAGAGACCGATAGCGAACAAGTACCGTGAGGGAAAGATGAAAAGAACTTTGGAAAGAGAGTTAAACAGTACGTGAAATTGCTGAAAGGGAAACGCTTGAAGTCAGTCGCGTCGCTCAGAACTCAGCCTG-GCTTTTGCTTGGTGTACTTTCTGTTCGACGGGTCAGCATCAGTTTTGGTCGGCGGATAAAGGCTTAGAGAATGTGGCATCTTCGGGTGTGTTATAGCTCTGGGTTGTATACGTCGGCTGGGACTGAGGAACTCAGCACGCCGAAAGGCCGGGACTTTGT-CCACGTTCGTGCTTAGGATGCTGGCATAATGGCTTTAATCGACCCGTCTTG----------------------------------------------------------------------------------------------------------------------------
	Favolaschia_imbricata_Dai24702        ATTA-TTGA-T-ACGATTGG-CACT-GATGCTGGCTCTT--AACTGAGCATGTGCTCGTG-TCGTC--TATTTATCT-TCTCTTGTGCACATCTTGTAGTCAATG--AA------TTGGAAA-CCTCGC---GCTTTCATTAG-CTGCGGTCTGGGAGTTG-----------------CTAACCCTTCTCCTGTTCC-TCTGCGCACTCTTAA----------C-TGAGTCGCGTTCTGGGAG-TTG--TTAAC-CCTT--CTCTTG--------------------------------------------------------------------------------------------CTTCATTGACTATG-TTTTCATATACCCTGTAT-AAAGTCATAGAATGTC-T-CTTAAGTTGATTGTGCTTGTCGCAGTCCTT-AAA--CCTATACAACTTTCAGCAACGGATCTCTTGGCTCTCCTATCGATGAAGAACGCAGCGAAATGCGATAAGTAATGTGAATTGCAGAATTCAGTGAATCATCGAATCTTTGAACGCACCTTGCGCCCTTTGGTATTCCGAAGGGCATGCCTGTTTGAGTGT-CATTAAATTATCAACCTTTGC---------TCTTTATTGAGCTCAGGCTTGGATGTGAGGGC---TGCTGGCTTCCTTCAG-TGGATGGTCTGCTCCCTTTAAATGCATTAGTGGGAT--CTCTTGTGGACCGTCACTTGGTGTGATAA--TTATC-TACGCCGT-TTGACTTTGAAGCAA-GCTAATGGGAACCTGCTCATAACCGTCC-ATTGAC------------------------------------------------------------------------------------------------------------------------------------------------------------------------------------------------------------------------------------------------------------------------------------------------------------------------------------------------------------------------------------------------------------------------------------------------------------------------------------------------------------------------------------------------------------------------------------------------------------------------------------------------------------------------------------------------------------------------------------------------------
	Favolaschia_imbricata_Dai24703        ATTATTGAA-T-ACGATTGG-CACT-GATGCTGGCTCTT--AACTGAGCATGTGCTCGTG-TCGTC--TATTTATCT-TCTCTTGTGCACATCTTGTAGTCAATG--AA------TTGGAAA-CCTCGC---GCTTTCATTAG-CTGCGGTCTGGGAGTTG-----------------CTAACCCTTCTCCTGTTCC-TCTGCGCACTCTTAA----------C-TGAGTCGCGTTCTGGGAG-TTG--TTAAC-CCTT--CTCTTG--------------------------------------------------------------------------------------------CTTCATTGACTATG-TTTTCATATACCCTGTAT-AAAGTCATAGAATGTC-T-CTTAAGTTGATTGTGCTTGTCGCAGTCCTT-AAA--CCTATACAACTTTCAGCAACGGATCTCTTGGCTCTCCTATCGATGAAGAACGCAGCGAAATGCGATAAGTAATGTGAATTGCAGAATTCAGTGAATCATCGAATCTTTGAACGCACCTTGCGCCCTTTGGTATTCCGAAGGGCATGCCTGTTTGAGTGT-CATTAAATTATCAACCTTTGC---------TCTTTATTGAGCTCAGGCTTGGATGTGAGGGC---TGCTGGCTTCCTTCAG-TGGATGGTCTGCTCCCTTTAAATGCATTAGTGGGAT--CTCTTGTGGACCGTCACTTGGTGTGATAA--TTATC-TACGCCGT-TTGACTTTGAAGCAA-GCTAATGGGAACCTGCTCATAACCGTCC-ATTGACCCCCTAGTAACTGCGAGTG-AAGCGGGAAAAGCTCAAATTTAAAATCTGGCAATCCCTGTGGCTGCCCGAGTTGTAATTTAGAGAAGTGTTATCCGCGCTGGACCGTGTACAAGTCTCCTGGAATGGAGCGTCATAGAGGGTGAGAATCCCGTCTTTGACACGGAC-TGCCAGGGCATTGTGATGCGCTCTCGAAGAGTCGAGTTGTTTGGGAATGCAGCTCAAAATGGGTGGTAAATTCCATCTAAAGCTAAATATTGAGGAGAGACCGATAGCGAACAAGTACCGTGAGGGAAAGATGAAAAGAACTTTGGAAAGAGAGTTAAACAGTACGTGAAATTGCTGAAAGGGAAACGCTTGAAGTCAGTCGCGTTGTTCAGAACTCAGCCCG-CCTTTTGGTTGGTGTACTTTCTGTTCAACGGGTCAGCATCAGTTTTGGTCGGCGGAAAAAGGCTTAGAGAATGTGGCATCTTCGGGTGTGTTATAGCTCTGGGTTGTATACGTCGGCTGGGACTGAGGAACTCAGCACGCCGCAAGGCCGGGT-CTCGTACCACGTTCGTGCTTAGGATGCTGGCATAATGGCTTTAATCGACCCGTCTTGAAACACGGACCAAGGAGTCTAACATGCCTGCGAGTG-TTTGGGTGGAAAACCCGAGCGCGTAATGAAAGTGAAAGTTGAGAT-CCCTGTCGT-GGGGAGCATCGACGCCCGGAGCAGACCTTTT
	Favolaschia_imbricata_Dai24704        ATTATTGAA-T-ACGATTGG-CACT-GATGCTGGCTCTT--AACTGAGCATGTGCTCGTG-TCGTC--TATTTATCT-TCTCTTGTGCACATCTTGTAGTCAATG--AA------TTGGAAA-CCTCGC---GCTTTCATTAG-CTGCGGTCTGGGAGTTG-----------------CTAACCCTTCTCCTGTTCC-TCTGCGCACTCTTAA----------C-TGAGTCGCGTTCTGGGAG-TTG--TTAAC-CCTT--CTCTTG--------------------------------------------------------------------------------------------CTTCATTGACTATG-TTTTCATATACCCTGTAT-AAAGTCATAGAATGTC-T-CTTAAGTTGATTGTGCTTGTCGCAGTCCTT-AAA--CCTATACAACTTTCAGCAACGGATCTCTTGGCTCTCCTATCGATGAAGAACGCAGCGAAATGCGATAAGTAATGTGAATTGCAGAATTCAGTGAATCATCGAATCTTTGAACGCACCTTGCGCCCTTTGGTATTCCGAAGGGCATGCCTGTTTGAGTGT-CATTAAATTATCAACCTTTGC---------TCTTTATTGAGCTCAGGCTTGGATGTGAGGGC---TGCTGGCTTCCTTCAG-TGGATGGTCTGCTCCCTTTAAATGCATTAGTGGGAT--CTCTTGTGGACCGTCACTTGGTGTGATAA--TTATC-TACGCCGT-TTGACTTTGAAGCAA-GCTAATGGGAACCTGCTCATAACCGTCC-ATTGAC------------------------------------------------------------------------------------------------------------------------------------------------------------------------------------------------------------------------------------------------------------------------------------------------------------------------------------------------------------------------------------------------------------------------------------------------------------------------------------------------------------------------------------------------------------------------------------------------------------------------------------------------------------------------------------------------------------------------------------------------------
	Favolaschia_longistipitata_Cui11128   ATTATTGAA-T-ACGATTGG-TACT-GATGCTGGCTCTT--AACAGGGCATGTGCTCGTG-CCGTC--TATTTATCT-TCTCTTGTGCACATTTTGTAGTCAGTG--AA------TTGGAAA-CTATGCGT-GCTTTCATTAG--TACGGTCTGGAGGCTGAT---------------TAAACCCTGCTTCTGTTCC-TCTGCGCACTCTTTA----------C-TGAGTTGCGGTCTGGGAG-TTG--TTAAC-CCTT--CTCCTG--------------------------------------------------------------------------------------------CTTCACTGACTATG-TTTTCATATACCT--TAT-AAAGTCATAGAATGTCA--TTTAACTTGATTGCGCTCGTCGTAGTCGTT-AAA--CCTATACAACTTTCAGCAACGGATCTCTTGGCTCTCCTATCGATGAAGAACGCAGCGAAATGCGATAAGTAATGTGAATTGCAGAATTCAGTGAATCATCGAATCTTTGAACGCACCTTGCGCCCTTTGGTATTCCGAAGGGCATGCCTGTTTGAGTGT-CATTAAATTATCAACCTTA---GCTTGCT-TTATTGCGAGCTTAAGGCTTGGATGTGAGGG---CTGCTGGCTTCCTTCAG-TGGATGGTCTGCTCCCTTTAAATACATTAGTGGGATTCTCTTTGTGGACCGTCACTTGGTGTGATAA--TTATG-TACGCCGC-TTGACTTGCAGA-------GATTGAGACCTGCTCATAACCGTCC-ATTGAC------------------------------------------------------------------------------------------------------------------------------------------------------------------------------------------------------------------------------------------------------------------------------------------------------------------------------------------------------------------------------------------------------------------------------------------------------------------------------------------------------------------------------------------------------------------------------------------------------------------------------------------------------------------------------------------------------------------------------------------------------
	Favolaschia_longistipitata_Dai13221   ATTATTGAA-T-ACGATTGG-TACT-GATGCTGGCTCTT--AACAGGGCATGTGCTCGTG-CCGTC--TATTTATCT-TCTCTTGTGCACATTTTGTAGTCAGTG--AA------TTGGAAA-CTATGCGT-GCTTTCATTAG--TACGGTCTGGAGGCTGAT---------------TAAACCCTGCTTCTGTTCC-TCTGCGCACTCTTTA----------C-TGAGTTGCGGTCTGGGAG-TTG--TTAAC-CCTT--CTCCTG--------------------------------------------------------------------------------------------CTTCACTGACTATG-TTTTCATATACCT--TAT-AAAGTCATAGAATGTCA--TTTAACTTGATTGCGCTCGTCGTAGTCGTT-AAA--CCTATACAACTTTCAGCAACGGATCTCTTGGCTCTCCTATCGATGAAGAACGCAGCGAAATGCGATAAGTAATGTGAATTGCAGAATTCAGTGAATCATCGAATCTTTGAACGCACCTTGCGCCCTTTGGTATTCCGAAGGGCATGCCTGTTTGAGTGT-CATTAAATTATCAACCTTA---GCTTGCT-TTATTGCGAGCTTAAGGCTTGGATGTGAGGG---CTGCTGGCTTCCTTCAG-TGGATGGTCTGCTCCCTTTAAATACATTAGTGGGATTCTCTTTGTGGACCGTCACTTGGTGTGATAA--TTATG-TACGCCGC-TTGACTTGCAGA-------GATTGAGACCTGCTCATAACCGTCC-ATTGAC------------------------------------------------------------------------------------------------------------------------------------------------------------------------------------------------------------------------------------------------------------------------------------------------------------------------------------------------------------------------------------------------------------------------------------------------------------------------------------------------------------------------------------------------------------------------------------------------------------------------------------------------------------------------------------------------------------------------------------------------------
	Favolaschia_longistipitata_Dai13226   ATTATTGAA-T-ACGATTGG-TACT-GATGCTGGCTCTT--AACAGGGCATGTGCTCGTG-CCGTC--TATTTATCT-TCTCTTGTGCACATTTTGTAGTCAGTG--AA------TTGGAAA-CTATGCGT-GCTTTCATTAG--TACGGTCTGGAGGCTGAT---------------TAAACCCTGCTTCTGTTCC-TCTGCGCACTCTTTA----------C-TGAGTTGCGGTCTGGGAG-TTG--TTAAC-CCTT--CTCCTG--------------------------------------------------------------------------------------------CTTCACTGACTATG-TTTTCATATACCT--TAT-AAAGTCATAGAATGTCA--TTTAACTTGATTGCGCTCGTCGTAGTCGTT-AAA--CCTATACAACTTTCAGCAACGGATCTCTTGGCTCTCCTATCGATGAAGAACGCAGCGAAATGCGATAAGTAATGTGAATTGCAGAATTCAGTGAATCATCGAATCTTTGAACGCACCTTGCGCCCTTTGGTATTCCGAAGGGCATGCCTGTTTGAGTGT-CATTAAATTATCAACCTTA---GCTTGCT-TTATTGCGAGCTTAAGGCTTGGATGTGAGGG---CTGCTGGCTTCCTTCAG-TGGATGGTCTGCTCCCTTTAAATACATTAGTGGGATTCTCTTTGTGGACCGTCACTTGGTGTGATAA--TTATG-TACGCCGC-TTGACTTGCAGA-------GATTGAGACCTGCTCATAACCGTCC-ATTGAC------------------------------------------------------------------------------------------------------------------------------------------------------------------------------------------------------------------------------------------------------------------------------------------------------------------------------------------------------------------------------------------------------------------------------------------------------------------------------------------------------------------------------------------------------------------------------------------------------------------------------------------------------------------------------------------------------------------------------------------------------
	Favolaschia_longistipitata_Dai17597   ATTATTGAA-T-ACGATTGG-TACT-GATGCTGGCTCTT--AACAGGGCATGTGCTCGTG-CCGTC--TATTTATCT-TCTCTTGTGCACATTTTGTAGTCAGTG--AA------TTGGAAA-CTATGCGT-GCTTTCATTAG--TACGGTCTGGAGGCTGAT---------------TAAACCCTGCTTCTGTTCC-TCTGCGCACTCTTTA----------C-TGAGTTGCGGTCTGGGAG-TTG--TTAAC-CCTT--CTCCTG--------------------------------------------------------------------------------------------CTTCACTGACTATG-TTTTCATATACCT--TAT-AAAGTCATAGAATGTCA--TTTAACTTGATTGCGCTCGTCGTAGTCGTT-AAA--CCTATACAACTTTCAGCAACGGATCTCTTGGCTCTCCTATCGATGAAGAACGCAGCGAAATGCGATAAGTAATGTGAATTGCAGAATTCAGTGAATCATCGAATCTTTGAACGCACCTTGCGCCCTTTGGTATTCCGAAGGGCATGCCTGTTTGAGTGT-CATTAAATTATCAACCTTA---GCTTGCT-TTATTGCGAGCTTAAGGCTTGGATGTGAGGG---CTGCTGGCTTCCTTCAG-TGGATGGTCTGCTCCCTTTAAATACATTAGTGGGATTCTCTTTGTGGACCGTCACTTGGTGTGATAA--TTATG-TACGCCGC-TTGACTTGCAGA-------GATTGAGACCTGCTCATAACCGTCC-ATTGAC------------------------------------------------------------------------------------------------------------------------------------------------------------------------------------------------------------------------------------------------------------------------------------------------------------------------------------------------------------------------------------------------------------------------------------------------------------------------------------------------------------------------------------------------------------------------------------------------------------------------------------------------------------------------------------------------------------------------------------------------------
	Favolaschia_longistipitata_Dai17598   ATTATTGAA-T-ACGATTGG-TACT-GATGCTGGCTCTT--AACAGGGCATGTGCTCGTG-CCGTC--TATTTATCT-TCTCTTGTGCACATTTTGTAGTCAGTG--AA------TTGGAAA-CTATGCGT-GCTTTCATTAG--TACGGTCTGGAGGCTGAT---------------TAAACCCTGCTTCTGTTCC-TCTGCGCACTCTTTA----------C-TGAGTTGCGGTCTGGGAG-TTG--TTAAC-CCTT--CTCCTG--------------------------------------------------------------------------------------------CTTCACTGACTATG-TTTTCATATACCT--TAT-AAAGTCATAGAATGTCA--TTTAACTTGATTGCGCTCGTCGTAGTCGTT-AAA--CCTATACAACTTTCAGCAACGGATCTCTTGGCTCTCCTATCGATGAAGAACGCAGCGAAATGCGATAAGTAATGTGAATTGCAGAATTCAGTGAATCATCGAATCTTTGAACGCACCTTGCGCCCTTTGGTATTCCGAAGGGCATGCCTGTTTGAGTGT-CATTAAATTATCAACCTTA---GCTTGCT-TTATTGCGAGCTTAAGGCTTGGATGTGAGGG---CTGCTGGCTTCCTTCAG-TGGATGGTCTGCTCCCTTTAAATACATTAGTGGGATTCTCTTTGTGGACCGTCACTTGGTGTGATAA--TTATG-TACGCCGC-TTGACTTGCAGA-------GATTGAGACCTGCTCATAACCGTCC-ATTGAC------------------------------------------------------------------------------------------------------------------------------------------------------------------------------------------------------------------------------------------------------------------------------------------------------------------------------------------------------------------------------------------------------------------------------------------------------------------------------------------------------------------------------------------------------------------------------------------------------------------------------------------------------------------------------------------------------------------------------------------------------
	Favolaschia_longistipitata_Dai17601   ATTATTGAA-T-ACGATTGG-TACT-GATGCTGGCTCTT--AACAGGGCATGTGCTCGTG-CCGTC--TATTTATCT-TCTCTTGTGCACATTTTGTAGTCAGTG--AA------TTGGAAA-CTATGCGT-GCTTTCATTAG--TACGGTCTGGAGGCTGAT---------------TAAACCCTGCTTCTGTTCC-TCTGCGCACTCTTTA----------C-TGAGTTGCGGTCTGGGAG-TTG--TTAAC-CCTT--CTCCTG--------------------------------------------------------------------------------------------CTTCACTGACTATG-TTTTCATATACCT--TAT-AAAGTCATAGAATGTCA--TTTAACTTGATTGCGCTCGTCGTAGTCGTT-AAA--CCTATACAACTTTCAGCAACGGATCTCTTGGCTCTCCTATCGATGAAGAACGCAGCGAAATGCGATAAGTAATGTGAATTGCAGAATTCAGTGAATCATCGAATCTTTGAACGCACCTTGCGCCCTTTGGTATTCCGAAGGGCATGCCTGTTTGAGTGT-CATTAAATTATCAACCTTA---GCTTGCT-TTATTGCGAGCTTAAGGCTTGGATGTGAGGG---CTGCTGGCTTCCTTCAG-TGGATGGTCTGCTCCCTTTAAATACATTAGTGGGATTCTCTTTGTGGACCGTCACTTGGTGTGATAA--TTATG-TACGCCGC-TTGACTTGCAGA-------GATTGAGACCTGCTCATAACCGTCC-ATTGAC------------------------------------------------------------------------------------------------------------------------------------------------------------------------------------------------------------------------------------------------------------------------------------------------------------------------------------------------------------------------------------------------------------------------------------------------------------------------------------------------------------------------------------------------------------------------------------------------------------------------------------------------------------------------------------------------------------------------------------------------------
	Favolaschia_longistipitata_Dai19799   ATTA-TTGA-T-ACGATTGG-TACT-GATGCTGGCTCTT--AACAGGGCATGTGCTCGTG-CCGTC--TATTTATCT-TCTCTTGTGCACATTTTGTAGTCAGTG--AA------TTGGAAA-CTATGCGT-GCTTTCATTAG--TACGGTCTGGAGGCTGAT---------------TAAACCCTGCTTCTGTTCC-TCTGCGCACTCTTTA----------C-TGAGTTGCGGTCTGGGAG-TTG--TTAAC-CCTT--CTCCTG--------------------------------------------------------------------------------------------CTTCACTGACTATG-TTTTCATATACCT--TAT-AAAGTCATAGAATGTCA--TTTAACTTGATTGCGCTCGTCGTAGTCGTT-AAA--CCTATACAACTTTCAGCAACGGATCTCTTGGCTCTCCTATCGATGAAGAACGCAGCGAAATGCGATAAGTAATGTGAATTGCAGAATTCAGTGAATCATCGAATCTTTGAACGCACCTTGCGCCCTTTGGTATTCCGAAGGGCATGCCTGTTTGAGTGT-CATTAAATTATCAACCTTA---GCTTGCT-TTATTGCGAGCTTAAGGCTTGGATGTGAGGG---CTGCTGGCTTCCTTCAG-TGGATGGTCTGCTCCCTTTAAATACATTAGTGGGATTCTCTTTGTGGACCGTCACTTGGTGTGATAA--TTATG-TACGCCGC-TTGACTTGCAGA-------GATTGAGACCTGCTCATAACCGTCC-ATTGAC-CCCTAGTAACTGCGAGTG-AAGCGGGAAAAGCTCAAATTTAAAATCTGGCGGTTCTTGTAGCCGTCCGAGTTGTAATTTAGAGAAGTGTTATCCGCGCTGGACCGTGTACAAGTCTCCTGGAATGGAGCGTCATAGAGGGTGAGAATCCCGTCTTTGACACGGAC-TACCAGGGCATTGTGATGCGCTCTCAAAGAGTCGAGTTGTTTGGGAATGCAGCTCAAAATGGGTGGTAAATTCCATCTAAAGCTAAATATTGAGGAGAGACCGATAGCGAACAAGTACCGTGAGGGAAAGATGAAAAGAACTTTGGAAAGAGAGTTAAACAGTACGTGAAATTGCTGAAAGGGAAACGCTTGAAGTCAGTCGCGTTGTACAGAACTCAGCCTT-GC-TTTGCTTGGTGTACTTTCTGTGCGACGGGTCAGCATCAGTTTTGGTCGGCGGATAAAGGCTTGGAGAATGTGGCACCCTCGGGTGTGTTATAGCTTCAGGTTGTATACGTCGGCTAGGACTGAGGAACTCAGCACGCCGCAAGGCCGGGTTTTTA-ACCACGTTCGTGCTTAGGATGCTGGCATAATGGCTTTAATCGACCCGTCTTGAAACACGGACCAAGGAGTCTAACATGCCTGCGAGTG-TTTGGGTGGAAAACCCGAGCGCGTAATGAAAGTGAAAGTTGAGAT-CCCTGTCGT-GGGGAGCATCGACGCCCGGAGCAGACCTTTT
	Favolaschia_longistipitata_Dai19893   ATTATTGAA-T-ACGATTGG-TACT-GATGCTGGCTCTT--AACAGGGCATGTGCTCGTG-CCGTC--TATTTATCT-TCTCTTGTGCACATTTTGTAGTCAGTG--AA------TTGGAAA-CTATGCGT-GCTTTCATTAG--TACGGTCTGGAGGCTGAT---------------TAAACCCTGCTTCTGTTCC-TCTGCGCACTCTTTA----------C-TGAGTTGCGGTCTGGGAG-TTG--TTAAC-CCTT--CTCCTG--------------------------------------------------------------------------------------------CTTCACTGACTATG-TTTTCATATACCT--TAT-AAAGTCATAGAATGTCA--TTTAACTTGATTGCGCTCGTCGTAGTCGTT-AAA--CCTATACAACTTTCAGCAACGGATCTCTTGGCTCTCCTATCGATGAAGAACGCAGCGAAATGCGATAAGTAATGTGAATTGCAGAATTCAGTGAATCATCGAATCTTTGAACGCACCTTGCGCCCTTTGGTATTCCGAAGGGCATGCCTGTTTGAGTGT-CATTAAATTATCAACCTTA---GCTTGCT-TTATTGCGAGCTTAAGGCTTGGATGTGAGGG---CTGCTGGCTTCCTTCAG-TGGATGGTCTGCTCCCTTTAAATACATTAGTGGGATTCTCTTTGTGGACCGTCACTTGGTGTGATAA--TTATG-TACGCCGC-TTGACTTGCAGA-------GATTGAGACCTGCTCATAACCGTCC-ATTGACCCCCTAGTAACTGCGAGTG-AAGCGGGAAAAGCTCAAATTTAAAATCTGGCGGTTCTTGTAGCCGTCCGAGTTGTAATTTAGAGAAGTGTTATCCGCGCTGGACCGTGTACAAGTCTCCTGGAATGGAGCGTCATAGAGGGTGAGAATCCCGTCTTTGACACGGAC-TACCAGGGCATTGTGATGCGCTCTCAAAGAGTCGAGTTGTTTGGGAATGCAGCTCAAAATGGGTGGTAAATTCCATCTAAAGCTAAATATTGAGGAGAGACCGATAGCGAACAAGTACCGTGAGGGAAAGATGAAAAGAACTTTGGAAAGAGAGTTAAACAGTACGTGAAATTGCTGAAAGGGAAACGCTTGAAGTCAGTCGCGTTGTACAGAACTCAGCCTT-GC-TTTGCTTGGTGTACTTTCTGTGCGACGGGTCAGCATCAGTTTTGGTCGGCGGATAAAGGCTTGGAGAATGTGGCACCCTCGGGTGTGTTATAGCTTCAGGTTGTATACGTCGGCTAGGACTGAGGAACTCAGCACGCCGCAAGGCCGGGTTTTTA-ACCACGTTCGTGCTTAGGATGCTGGCATAATGGCTTTAATCGACCCGTCTTGAAACACGGACCAAGGAGTCTAACATGCCTGCGAGTG-TTTGGGTGGAAAACCCGAGCGCGTAATGAAAGTGAAAGTTGAGAT-CCCTGTCGT-GGGGAGCATCGACGCCCGGAGCAGACCTTTT
	Favolaschia_longistipitata_Dai20019   ATTATTGAA-T-ACGATTGG-TACT-GATGCTGGCTCTT--AACAGGGCATGTGCTCGTG-CCGTC--TATTTATCT-TCTCTTGTGCACATTTTGTAGTCAGTG--AA------TTGGAAA-CTATGCGT-GCTTTCATTAG--TACGGTCTGGAGGCTGAT---------------TAAACCCTGCTTCTGTTCC-TCTGCGCACTCTTTA----------C-TGAGTTGCGGTCTGGGAG-TTG--TTAAC-CCTT--CTCCTG--------------------------------------------------------------------------------------------CTTCACTGACTATG-TTTTCATATACCT--TAT-AAAGTCATAGAATGTCA--TTTAACTTGATTGCGCTCGTCGTAGTCGTT-AAA--CCTATACAACTTTCAGCAACGGATCTCTTGGCTCTCCTATCGATGAAGAACGCAGCGAAATGCGATAAGTAATGTGAATTGCAGAATTCAGTGAATCATCGAATCTTTGAACGCACCTTGCGCCCTTTGGTATTCCGAAGGGCATGCCTGTTTGAGTGT-CATTAAATTATCAACCTTA---GCTTGCT-TTATTGCGAGCTTAAGGCTTGGATGTGAGGG---CTGCTGGCTTCCTTCAG-TGGATGGTCTGCTCCCTTTAAATACATTAGTGGGATTCTCTTTGTGGACCGTCACTTGGTGTGATAA--TTATG-TACGCCGC-TTGACTTGCAGA-------GATTGAGACCTGCTCATAACCGTCC-ATTGAC------------------------------------------------------------------------TGTAATTTAGAGAAGTGTTATCCGCGCTGGACCGTGTACAAGTCTCCTGGAATGGAGCGTCATAGAGGGTGAGAATCCCGTCTTTGACACGGAC-TACCAGGGCATTGTGATGCGCTCTCAAAGAGTCGAGTTGTTTGGGAATGCAGCTCAAAATGGGTGGTAAATTCCATCTAAAGCTAAATATTGAGGAGAGACCGATAGCGAACAAGTACCGTGAGGGAAAGATGAAAAGAACTTTGGAAAGAGAGTTAAACAGTACGTGAAATTGCTGAAAGGGAAACGCTTGAAGTCAGTCGCGTTGTACAGAACTCAGCCTT-GC-TTTGCTTGGTGTACTTTCTGTGCGACGGGTCAGCATCAGTTTTGGTCGGCGGATAAAGGCTTGGAGAATGTGGCACCCTCGGGTGTGTTATAGCTTCAGGTTGTATACGTCGGCTAGGACTGAGGAACTCAGCACGCCGCAAGGCCGGGTTTTTA-ACCACGTTCGTGCTTAGGATGCTGGCATAATGGCTTTAATCGACCCGTCTTGAAACACGGACCAAGGAGTCTAACATGCCTGCGAGTG-TTTGGGTGGAAAACCCGAGCGCGTAATGAAAGTGAAAGTTGAGAT-CCCTGTCGT-GGGGAGCATCGACGCCCGGAGCAGACCTTTT
	Favolaschia_longistipitata_Dai20328   ATTA-TTGA-T-ACGATTGG-TACT-GATGCTGGCTCTT--AACAGGGCATGTGCTCGTG-CCGTC--TATTTATCT-TCTCTTGTGCACATTTTGTAGTCAGTG--AA------TTGGAAA-CTATGCGT-GCTTTCATTAG--TACGGTCTGGAGGCTGAT---------------TAAACCCTGCTTCTGTTCC-TCTGCGCACTCTTTA----------C-TGAGTTGCGGTCTGGGAG-TTG--TTAAC-CCTT--CTCCTG--------------------------------------------------------------------------------------------CTTCACTGACTATG-TTTTCATATACCT--TAT-AAAGTCATAGAATGTCA--TTTAACTTGATTGCGCTCGTCGTAGTCGTT-AAA--CCTATACAACTTTCAGCAACGGATCTCTTGGCTCTCCTATCGATGAAGAACGCAGCGAAATGCGATAAGTAATGTGAATTGCAGAATTCAGTGAATCATCGAATCTTTGAACGCACCTTGCGCCCTTTGGTATTCCGAAGGGCATGCCTGTTTGAGTGT-CATTAAATTATCAACCTTA---GCTTGCT-TTATTGCGAGCTTAAGGCTTGGATGTGAGGG---CTGCTGGCTTCCTTCAG-TGGATGGTCTGCTCCCTTTAAATACATTAGTGGGATTCTCTTTGTGGACCGTCACTTGGTGTGATAA--TTATG-TACGCCGC-TTGACTTGCAGA-------GATTGAGACCTGCTCATAACCGTCC-ATTGAC------------------------------------------------------------------------------------------------------------------------------------------------------------------------------------------------------------------------------------------------------------------------------------------------------------------------------------------------------------------------------------------------------------------------------------------------------------------------------------------------------------------------------------------------------------------------------------------------------------------------------------------------------------------------------------------------------------------------------------------------------
	Favolaschia_longistipitata_Dai20341   ATTA-TTGA-T-ACGATTGG-TACT-GATGCTGGCTCTT--AACAGGGCATGTGCTCGTG-CCGTC--TATTTATCT-TCTCTTGTGCACATTTTGTAGTCAGTG--AA------TTGGAAA-CTATGCGT-GCTTTCATTAG--TACGGTCTGGAGGCTGAT---------------TAAACCCTGCTTCTGTTCC-TCTGCGCACTCTTTA----------C-TGAGTTGCGGTCTGGGAG-TTG--TTAAC-CCTT--CTCCTG--------------------------------------------------------------------------------------------CTTCACTGACTATG-TTTTCATATACCT--TAT-AAAGTCATAGAATGTCA--TTTAACTTGATTGCGCTCGTCGTAGTCGTT-AAA--CCTATACAACTTTCAGCAACGGATCTCTTGGCTCTCCTATCGATGAAGAACGCAGCGAAATGCGATAAGTAATGTGAATTGCAGAATTCAGTGAATCATCGAATCTTTGAACGCACCTTGCGCCCTTTGGTATTCCGAAGGGCATGCCTGTTTGAGTGT-CATTAAATTATCAACCTTA---GCTTGCT-TTATTGCGAGCTTAAGGCTTGGATGTGAGGG---CTGCTGGCTTCCTTCAG-TGGATGGTCTGCTCCCTTTAAATACATTAGTGGGATTCTCTTTGTGGACCGTCACTTGGTGTGATAA--TTATG-TACGCCGC-TTGACTTGCAGA-------GATTGAGACCTGCTCATAACCGTCC-ATTGAC------------------------------------------------------------------------------------------------------------------------------------------------------------------------------------------------------------------------------------------------------------------------------------------------------------------------------------------------------------------------------------------------------------------------------------------------------------------------------------------------------------------------------------------------------------------------------------------------------------------------------------------------------------------------------------------------------------------------------------------------------
	Favolaschia_longistipitata_Dai20355   ATTA-TTGA-T-ACGATTGG-TACT-GATGCTGGCTCTT--AACAGGGCATGTGCTCGTG-CCGTC--TATTTATCT-TCTCTTGTGCACATTTTGTAGTCAGTG--AA------TTGGAAA-CTATGCGT-GCTTTCATTAG--TACGGTCTGGAGGCTGAT---------------TAAACCCTGCTTCTGTTCC-TCTGCGCACTCTTTA----------C-TGAGTTGCGGTCTGGGAG-TTG--TTAAC-CCTT--CTCCTG--------------------------------------------------------------------------------------------CTTCACTGACTATG-TTTTCATATACCT--TAT-AAAGTCATAGAATGTCA--TTTAACTTGATTGCGCTCGTCGTAGTCGTT-AAA--CCTATACAACTTTCAGCAACGGATCTCTTGGCTCTCCTATCGATGAAGAACGCAGCGAAATGCGATAAGTAATGTGAATTGCAGAATTCAGTGAATCATCGAATCTTTGAACGCACCTTGCGCCCTTTGGTATTCCGAAGGGCATGCCTGTTTGAGTGT-CATTAAATTATCAACCTTA---GCTTGCT-TTATTGCGAGCTTAAGGCTTGGATGTGAGGG---CTGCTGGCTTCCTTCAG-TGGATGGTCTGCTCCCTTTAAATACATTAGTGGGATTCTCTTTGTGGACCGTCACTTGGTGTGATAA--TTATG-TACGCCGC-TTGACTTGCAGA-------GATTGAGACCTGCTCATAACCGTCC-ATTGAC------------------------------------------------------------------------------------------------------------------------------------------------------------------------------------------------------------------------------------------------------------------------------------------------------------------------------------------------------------------------------------------------------------------------------------------------------------------------------------------------------------------------------------------------------------------------------------------------------------------------------------------------------------------------------------------------------------------------------------------------------
	Favolaschia_luteoaurantiaca_4475      ATTATTGAA-T-ACGATTGG-CACT-GATGCTGGCTCTT--AACTGAGCATGTGCTCGTG-TCGTC--TATTTATCT-CTTCTTGTGCACATTTTGTAGTCAGTG--AA------TTGGAAA-CCATGCGT-GCTTTCATTAG--TACGGTTTGGAGGCTGAT---------------TAAAACCTGCCTCTGTTCC-TCTGCGCACTCTTTA----------T-TGAGTTGCGGTCTGGGAG-TTG--TTAAC-CCTT--CTCCTG--------------------------------------------------------------------------------------------CTTCGCTGACTATG-TTTTCATATACCCTGTAT-AAAGTCATAGAATGTCA--TTTAACTTGATTGCGCTCGTCGTAGTCGTT-AAA--CCTATACAACTTTCAGCAACGGATCTCTTGGCTCTCCTATCGATGAAGAACGCAGCGAAATGCGATAAGTAATGTGAATTGCAGAATTCAGTGAATCATCGAATCTTTGAACGCACCTTGCGCCCTTTGGTATTCCGAAGGGCATGCCTGTTTGAGTGTCCATTAAATTATCAACCTTT---CTTGCTT-TT----CGTGAGTTRGGCTTGGATGTGAGGGT--TTGCTGGCTTCCTTCAG-TGGACGGTCTGCTCCCTTTAAAAACATTAGTGGGATTCTCTTTGTGGACCGTCACTTGGTGTGATAA--TTATC-TACGCCGC-TTGACTTGCAGA-------GATTGAAACTTGCTTATAACCGTCC-ATTGAC------------------------------------------------------------------------------------------------------------------------------------------------------------------------------------------------------------------------------------------------------------------------------------------------------------------------------------------------------------------------------------------------------------------------------------------------------------------------------------------------------------------------------------------------------------------------------------------------------------------------------------------------------------------------------------------------------------------------------------------------------
	Favolaschia_luteoaurantiaca_SP445750  ATTATTGAA-T-ACGATTGG-CACT-GATGCTGGCTCTT--AACTGAGCATGTGCTCGTG-TCGTC--TATTTATCT-CTTCTTGTGCACATTTTGTAGTCAGTG--AA------TTGGAAA-CCATGCGT-GCTTTCATTAG--TACGGTTTGGAGGCTGAT---------------TAAAACCTGCCTCTGTTCC-TCTGCGCACTCTTTA----------T-TGAGTTGCGGTCTGGGAG-TTG--TTAAC-CCTT--CTCCTG--------------------------------------------------------------------------------------------CTTCGCTGACTATG-TTTTCATATACCCTGTAT-AAAGTCATAGAATGTCA--TTTAACTTGATTGCGCTCGTCGTAGTCGTT-AAA--CCTATACAACTTTCAGCAACGGATCTCTTGGCTCTCCTATCGATGAAGAACGCAGCGAAATGCGATAAGTAATGTGAATTGCAGAATTCAGTGAATCATCGAATCTTTGAACGCACCTTGCGCCCTTTGGTATTCCGAAGGGCATGCCTGTTTGAGTGTCCATTAAATTATCAACCTTT---CTTGCTT-TT----CGTGAGTTRGGCTTGGATGTGAGGGT--TTGCTGGCTTCCTTCAG-TGGACGGTCTGCTCCCTTTAAAAACATTAGTGGGATTCTCTTTGTGGACCGTCACTTGGTGTGATAA--TTATC-TACGCCGC-TTGACTTGCAGA-------GATTGAAACTTGCTTATAACCGTCC-ATTGAC------------------------------------------------------------------------------------------------------------------------------------------------------------------------------------------------------------------------------------------------------------------------------------------------------------------------------------------------------------------------------------------------------------------------------------------------------------------------------------------------------------------------------------------------------------------------------------------------------------------------------------------------------------------------------------------------------------------------------------------------------
	Favolaschia_macropora_KG0027          ATTATTGAA-T-ACGATTGG-CACT-GATGCTGGCTCTT--TACTGAGCATGTGCTCGTG-TCATC-TTATTTATCT-TCTCTTGTGCACATTTTGTAGTCAGTG--AA------TTGGTAA-CTTCGCCTAACATTTGTTAG--TGCGGTTTGGAGGCTTGAA--------------TAAACTCTGCCTCTGCTCC-TCT-CACACTCTTTAA--------CTAGAGGTAGTGGTTTGGGAG-TTG--CTAAC-GCTT--CTCCTG--------------------------------------------------------------------------------------------CTTCACTGACTATG-TTTTCATATACAC-GTAT-AAAGTCATAGAATGTCAT-TTTAACTTGATTGCGCTTGTCGCGGTCGTT-AAA--CCTATACAACTTTCAGCAACGGATCTCTTGGCTCTCCTATCGATGAAGAACGCAGCGAAATGCGATAAGTAATGTGAATTGCAGAATTCAGTGAATCATCGAATCTTTGAACGCACCTTGCGCCCTTTGGTATTCCGAAGGGCATGCCTGTTTGAGTGT-CATTAAATTATCAACCTTA---AAGATTT-CTTGCGAGTCTATAAGGATTGGATGTGAGGG---TTGCTGGCTTCCTTGAG-TGGATGGTCTGCTCCCTTTAAATACATTAGTGAGAT-CTCTTTGTGGACCGTCACTTGGTGTGATAA--TTATC-TGCGCCGT-TTGACTTGCAAA--------GATTGAACCTGCTTATAACCGTCC-ATTAGCCCCCTAGTAACTGCGAGTG-AAGCGGGAAAAGCTCAAATTTAAAATCTGGCGGTCCTTGTGGCCGTCCGAGTTGTAATTTAGAGAAGTGTTATCCGCGCTGGACCGTGTACAAGTCTCCTGGAATGGAGCGTCATAGAGGGTGAGAATCCCGTCTTTGACACGGAC-TACCAGGGCATTGTGATGCGCTCTCGAAGAGTCGAGTTGTTTGGGAATGCAGCTCAAAATGGGTGGTAAATTCCATCTAAAGCTAAATATTGAGGAGAGACCGATAGCGAACAAGTACCGTGAGGGAAAGATGAAAAGAACTTTGGAAAGAGAGTTAAACAGTACGTGAAATTGCTGAAAGGGAAACGCTTGAAGTCAGTCGCGTTGTTCAGAACTCAGCCCG-GCTTTTGCTTGGTGTACTTTCTGTTCGACGGGTCAGCATCAGTTTTGGTCAGCGGATAAAGGCTTAGAGAATGTGGCATCTTCGGGTGTGTTATAGCTCTGGGTTGTATACGTTGGCTGGGACTGAGGAACTCAGCACGCCGAAAGGCCGGGTACTTGTACCACGTTCGTGCTTAGGATGCTGGCATAATGGCTTTAATCGACCCGTCTTGAA--------------------------------------------------------------------------------------------------------------------------
	Favolaschia_manipularis_Dai20612      ATTATTGAA-T-ACGATTGG-CACT-GATGCTGGCTCTT--TACTGAGCATGTGCTCGTG-TCGTC--TATTTATCT-TCTCTTGTGCACATTTTGTAGTCAGTG--AAT--------GGAG-ACTTGCGT-GCTTTCATTAG--TGCGGTCTAGGGGTTTGTTT-------------CAAACCTTACCCCTGTTCC-ACTGCGCAGACTTTCA--------TT-AGTCTTGCGGTCTGGGAGTTTG--TTAAA-CCTTACTCCTTG--------------------------------------------------------------------------------------------TCTCACTGACTATG-TTTTCATATACCCTTAAT-AAAGTTACAGAATGTCTT-TTTAACTTGATTGCGCTTGTCGTAGTCGTT-AAA--CCTATACAACTTTCAGCAACGGATCTCTTGGCTCTCCTATCGATGAAGAACGCAGCGAAATGCGATAAGTAATGTGAATTGCAGAATTCAGTGAATCATCGAATCTTTGAACGCACCTTGCGCCCTTTGGTATTCCGAAGGGCATGCCTGTTTGAGTGT-CATTAAA------------------------------------------------------------------------------------------------------------------------------------------------------------------------------------------------------------------CCCCTAGT-ACTGCGAGTG-AAGCGGGAAAAGCTCAAATTTAAAATCTGGCGGTTCTTGTAGCCGTCCGAGTTGTAATTTAGAGAAGTGTTATCCGCGCTGGACCGTGTACAAGTCTCTTGGAATAGAGCGTCATAGAGGGTGAGAATCCCGTCTTTGACACGGAC-TGCCAGGGCATTGTGATGCGCTCTCGAAGAGTCGAGTTGTTTGGGAATGCAGCTCAAAATGGGTGGTAAATTCCATCTAAAGCTAAATATTGAGGAGAGACCGATAGCGAACAAGTACCGTGAGGGAAAGATGAAAAGAACTTTGGAAAGAGAGTTAAACAGTACGTGAAATTGCTGAAAGGGAAACGCTTGAAGTCAGTCGCGTTGTTCAGAACTCAGCCTT-GCTTTTGCTTGGTGTACTTTCTGTTCGACGGGTCAGCATCAGTTTTGGTCAGTGGAGAAAGGCTCAGAGAATGTGGCATCTTCGGGTGTGTTATAGCTTTGAGTCGTATACATTGGCTGGGACTGAGGAACTCAGCACGCCGCAAGGCCGGGTACTTGTACCACGTTCGTGCTTAGGATGCTGGCATAATGGCTTTAATCGACCCGTCTTGAAACACGGACCAAGGAGTCTAACATGCCTGCGAGTG-TTTGGGTGGTAAACCCGAGCGCGTAATGAAAGTGAAAGTTGAGAT-CCCTGTCGTGGGGGAGCATCGACGCCCGGAGCAGACCTTTT
	Favolaschia_manipularis_Dai20653      ATTATTGAA-T-ACGATTGG-CACT-GATGCTGGCTCTT--TACTGAGCATGTGCTCGTG-TCGTC--TATTTATCT-TCTCTTGTGCACATTTTGTAGTCAGTG--AAT--------GGAG-ACTTGCGT-GCTTTCATTAG--TGCGGTCTAGGGGTTTGTTT-------------CAAACCTTACCCCTGTTCC-ACTGCGCAGACTTTCA--------TT-AGTCTTGCGGTCTGGGAGTTTG--TTAAC-CCTTACTCCTTG--------------------------------------------------------------------------------------------TCTCACTGACTATG-TTTTCATATACCCTTAAT-AAAGTTACAGAATGTCTT-TTTAACTTGATTGCGCTTGTCGTAGTCGTT-AAA--CCTATACAACTTTCAGCAACGGATCTCTTGGCTCTCCTATCGATGAAGAACGCAGCGAAATGCGATAAGTAATGTGAATTGCAGAATTCAGTGAATCATCGAATCTTTGAACGCACCTTGCGCCCTTTGGTATTCCGAAGGGCATGCCTGTTTGAGTGT-CATTAAA------------------------------------------------------------------------------------------------------------------------------------------------------------------------------------------------------------------------------------------------------------------------------------------------------------------------------------------------------------------------------------------------------------------------------------------------------------------------------------------------------------------------------------------------------------------------------------------------------------------------------------------------------------------------------------------------------------------------------------------------------------------------------------------------------------------------------------------------------------------------------------------------------------------------------------------------------------------------
	Favolaschia_minutissima_Dai10753      ATTATTGAT-T-ACGATTGG-CACT-GATGCTGGCTCCT--AACAGGGCATGTGCTCGTG-TCGTC--TATTTATCT-TCTCTTGTGCACATTTTGTAGTCAGTG--AA------TTGGAAA-CTATGCGT-GCTTTCATTAG--TACGGTTTGGAGGCTGAT---------------TAAACCCTGCCTCTGTTCC-TCTGCGCACTCTTTA----------C-TGAGTTGCGGTCTGGGAG-TTG--TTAAC-CCTT--CTCCTG--------------------------------------------------------------------------------------------CTTCACTGACTATG-TTTTCATATACCT--TATAAAAGTCATAGAATGTCA--TTTAACTTGATTGCGCTCGTCGTAGTCGTT-AAA--CCTATACAACTTTCAGCAACGGATCTCTTGGCTCTCCTATCGATGAAGAACGCAGCGAAATGCGATAAGTAATGTGAATTGCAGAATTCAGTGAATCATCGAATCTTTGAACGCACCTTGCGCCCTTTGGTATTCCGAAGGGCATGCCTGTTTGAGTGT-CATTAAATTATCAACCTTG---ACTTGCT-TTATTGCGAGCTCAAGGCTTGGATGTGAGGG---CTGCTGGCTTCCTTCAG-TGGATGGTCTGCTCCCTTTAAATACATTAGTGGGATTCTCTTTGTGGACCGTCACTTGGTGTGATAA--TTATC-TACGCCGC-TTGACTTGCAGA-------GATTGAGACCTGCTCATAACCGTCC-ATTCAC------------------------------------------------------------------------------------------------------------------------------------------------------------------------------------------------------------------------------------------------------------------------------------------------------------------------------------------------------------------------------------------------------------------------------------------------------------------------------------------------------------------------------------------------------------------------------------------------------------------------------------------------------------------------------------------------------------------------------------------------------
	Favolaschia_minutissima_Dai20085      ATTATTGAATT-ACGATTGG-CACT-GATGCTGGCTCCT--AACAGGGCATGTGCTCGTG-TCGTC--TATTTATCT-TCTCTTGTGCACATTTTGTAGTCAGTG--AA------TTGGAAA-CTATGCGT-GCTTTCATTAG--TACGGTTTGGAGGCTGAT---------------TAAACCCTGCCTCTGTTCC-TCTGCGCACTCTTTA----------C-TGAGTTGCGGTCTGGGAG-TTG--TTAAC-CCTT--CTCCTG--------------------------------------------------------------------------------------------CTTCACTGACTATG-TTTTCATATACCT--TATAAAAGTCATAGAATGTCA--TTTAACTTGATTGCGCTCGTCGTAGTCGTT-AAA--CCTATACAACTTTCAGCAACGGATCTCTTGGCTCTCCTATCGATGAAGAACGCAGCGAAATGCGATAAGTAATGTGAATTGCAGAATTCAGTGAATCATCGAATCTTTGAACGCACCTTGCGCCCTTTGGTATTCCGAAGGGCATGCCTGTTTGAGTGT-CATTAAATTATCAACCTTG---ACTTGCT-TTATTGCGAGCTCAAGGCTTGGATGTGAGGG---CTGCTGGCTTCCTTCAG-TGGATGGTCTGCTCCCTTTAAATACATTAGTGGGATTCTCTTTGTGGACCGTCACTTGGTGTGATAA--TTATC-TACGCCGC-TTGACTTGCAGA-------GATTGAGACCTGCTCATAACCGTCC-ATTCACCCCCTAGTAACTGCGAGTG-AAGCGGGAAAAGCTCAAATTTAAAATCTGGCGGTTCTTGTAGCCGTCCGAGTTGTAATTTAGAGAAGTGTTATCCGCGCTGGACCGTGTACAAGTCTCCTGGAATGGAGCGTCATAGAGGGTGAGAATCCCGTCTTTGACACGGAC-TACCAGGGCATTGTGATGCGCTCTCGAAGAGTCGAGTTGTTTGGGAATGCAGCTCAAAATGGGTGGTAAATTCCATCTAAAGCTAAATATTGAGGAGAGACCGATAGCGAACAAGTACCGTGAGGGAAAGATGAAAAGAACTTTGGAAAGAGAGTTAAACAGTACGTGAAATTGCTGAAAGGGAAACGCTTGAAGTCAGTCGCGTTGTACAGAACTCAGCCTT-GC-TTTGCTTGGTGTACTTTCTGTGCGACGGGTCAGCATCAGTTTCGGTCGGCGGATAAAGGCTTGGAGAATGTGGCACCTTCGGGTGTGTTATAGCTTCAGGTTGTATACGTCGGCTGGGACTGAGGAACTCAGCACGCCGCGAGGCCGGGTCTTTG-ACCACGTTCGTGCTTAGGATGCTGGCATAATGGCTTTAATCGACCCGTCTTGAAACACGGACCAAGGAGTCTAACATGCCTGCGAGTG-TTTGGGTGGAAAACCCGAGCGCGTAATGAAAGTGAAAGTTGAGAT-CCCTGTCGT-GGGGAGCATCGACGCCCGGAGCAGACCTTTT
	Favolaschia_minutissima_Dai20086      ATTATTGAA-T-ACGATTGG-CACT-GATGCTGGCTCCT--AACAGGGCATGTGCTCGTG-TCGTC--TATTTATCT-TCTCTTGTGCACATTTTGTAGTCAGTG--AA------TTGGAAA-CTATGCGT-GCTTTCATTAG--TACGGTTTGGAGGCTGAT---------------TAAACCCTGCCTCTGTTCC-TCTGCGCACTCTTTA----------C-TGAGTTGCGGTCTGGGAG-TTG--TTAAC-CCTT--CTCCTG--------------------------------------------------------------------------------------------CTTCACTGACTATG-TTTTCATATACCT--TATAAAAGTCATAGAATGTCA--TTTAACTTGATTGCGCTCGTCGTAGTCGTT-AAA--CCTATACAACTTTCAGCAACGGATCTCTTGGCTCTCCTATCGATGAAGAACGCAGCGAAATGCGATAAGTAATGTGAATTGCAGAATTCAGTGAATCATCGAATCTTTGAACGCACCTTGCGCCCTTTGGTATTCCGAAGGGCATGCCTGTTTGAGTGT-CATTAAATTATCAACCTTG---ACTTGCT-TTATTGCGAGCTCAAGGCTTGGATGTGAGGG---CTGCTGGCTTCCTTCAG-TGGATGGTCTGCTCCCTTTAAATACATTAGTGGGATTCTCTTTGTGGACCGTCACTTGGTGTGATAA--TTATC-TACGCCGC-TTGACTTGCAGA-------GATTGAGACCTGCTCATAACCGTCC-ATTCACCCCCTAGTAACTGCGAGTG-AAGCGGGAAAAGCTCAAATTTAAAATCTGGCGGTTCTTGTAGCCGTCCGAGTTGTAATTTAGAGAAGTGTTATCCGCGCTGGACCGTGTACAAGTCTCCTGGAATGGAGCGTCATAGAGGGTGAGAATCCCGTCTTTGACACGGAC-TACCAGGGCATTGTGATGCGCTCTCGAAGAGTCGAGTTGTTTGGGAATGCAGCTCAAAATGGGTGGTAAATTCCATCTAAAGCTAAATATTGAGGAGAGACCGATAGCGAACAAGTACCGTGAGGGAAAGATGAAAAGAACTTTGGAAAGAGAGTTAAACAGTACGTGAAATTGCTGAAAGGGAAACGCTTGAAGTCAGTCGCGTTGTACAGAACTCAGCCTT-GC-TTTGCTTGGTGTACTTTCTGTGCGACGGGTCAGCATCAGTTTCGGTCGGCGGATAAAGGCTTGGAGAATGTGGCACCTTCGGGTGTGTTATAGCTTCAGGTTGTATACGTCGGCTGGGACTGAGGAACTCAGCACGCCGCGAGGCCGGGTCTTTG-ACCACGTTCGTGCTTAGGATGCTGGCATAATGGCTTTAATCGACCCGTCTTGAAACACGGACCAAGGAGTCTAACATGCCTGCGAGTG-TTTGGGTGGAAAACCCGAGCGCGTAATGAAAGTGAAAGTTGAGAT-CCCTGTCGT-GGGGAGCATCGACGCCCGGAGCAGACCTTTT
	Favolaschia_minutissima_Dai20088      ATTATTGAATT-ACGATTGG-CACT-GATGCTGGCTCCT--AACAGGGCATGTGCTCGTG-TCGTC--TATTTATCT-TCTCTTGTGCACATTTTGTAGTCAGTG--AA------TTGGAAA-CTATGCGT-GCTTTCATTAG--TACGGTTTGGAGGCTGAT---------------TAAACCCTGCCTCTGTTCC-TCTGCGCACTCTTTA----------C-TGAGTTGCGGTCTGGGAG-TTG--TTAAC-CCTT--CTCCTG--------------------------------------------------------------------------------------------CTTCACTGACTATG-TTTTCATATACCT--TATAAAAGTCATAGAATGTCA--TTTAACTTGATTGCGCTCGTCGTAGTCGTT-AAA--CCTATACAACTTTCAGCAACGGATCTCTTGGCTCTCCTATCGATGAAGAACGCAGCGAAATGCGATAAGTAATGTGAATTGCAGAATTCAGTGAATCATCGAATCTTTGAACGCACCTTGCGCCCTTTGGTATTCCGAAGGGCATGCCTGTTTGAGTGT-CATTAAATTATCAACCTTG---ACTTGCT-TTATTGCGAGCTCAAGGCTTGGATGTGAGGG---CTGCTGGCTTCCTTCAG-TGGATGGTCTGCTCCCTTTAAATACATTAGTGGGATTCTCTTTGTGGACCGTCACTTGGTGTGATAA--TTATC-TACGCCGC-TTGACTTGCAGA-------GATTGAGACCTGCTCATAACCGTCC-ATTCACCCCCTAGTAACTGCGAGTG-AAGCGGGAAAAGCTCAAATTTAAAATCTGGCGGTTCTTGTAGCCGTCCGAGTTGTAATTTAGAGAAGTGTTATCCGCGCTGGACCGTGTACAAGTCTCCTGGAATGGAGCGTCATAGAGGGTGAGAATCCCGTCTTTGACACGGAC-TACCAGGGCATTGTGATGCGCTCTCGAAGAGTCGAGTTGTTTGGGAATGCAGCTCAAAATGGGTGGTAAATTCCATCTAAAGCTAAATATTGAGGAGAGACCGATAGCGAACAAGTACCGTGAGGGAAAGATGAAAAGAACTTTGGAAAGAGAGTTAAACAGTACGTGAAATTGCTGAAAGGGAAACGCTTGAAGTCAGTCGCGTTGTACAGAACTCAGCCTT-GC-TTTGCTTGGTGTACTTTCTGTGCGACGGGTCAGCATCAGTTTCGGTCGGCGGATAAAGGCTTGGAGAATGTGGCACCTTCGGGTGTGTTATAGCTTCAGGTTGTATACGTCGGCTGGGACTGAGGAACTCAGCACGCCGCGAGGCCGGGTCTTTG-ACCACGTTCGTGCTTAGGATGCTGGCATAATGGCTTTAATCGACCCGTCTTGAAACACGGACCAAGGAGTCTAACATGCCTGCGAGTG-TTTGGGTGGAAAACCCGAGCGCGTAATGAAAGTGAAAGTTGAGAT-CCCTGTCGT-GGGGAGCATCGACGCCCGGAGCAGACCTTTT
	Favolaschia_minutissima_JM98372       ATTATTGAA-T-ACGATTGG-CACT-GATGCTGGCTCCT--AACAGGGCATGTGCTCGTG-TCGTC--TATTTATCT-TCTCTTGTGCACATTTTGTAGTCAGTG--AA------TTGGAAA-CTATGCGT-GCTTTCATTAG--TACGGTTTGGAGGCTGAT---------------TAAACCCTGCCTCTGTTCC-TCTGCGCACTCTTTA----------C-TGAGTTGCGGTCTGGGAG-TTG--TTAAC-CCTT--CTCCTG--------------------------------------------------------------------------------------------CTTCACTGACTATG-TTTTCATATACCT--TATAAAAGTCATAGAATGTCA--TTTAACTTGATTGCGCTCGTCGTAGTCGTT-AAA--CCTATACAACTTTCAGCAACGGATCTCTTGGCTCTCCTATCGATGAAGAACGCAGCGAAATGCGATAAGTAATGTGAATTGCAGAATTCAGTGAATCATCGAATCTTTGAACGCACCTTGCGCCCTTTGGTATTCCGAAGGGCATGCCTGTTTGAGTGT-CATTAAATTATCAACCTTG---ACTTGCT-TTATTGCGAGCTCAAGGCTTGGATGTGAGGG---CTGCTGGCTTCCTTCAG-TGGATGGTCTGCTCCCTTTAAATACATTAGTGGGATTCTCTTTGTGGACCGTCACTTGGTGTGATAA--TTATC-TACGCCGC-TTGACTTGCAGA-------GATTGAGACCTGCTCATAACCGTCC-ATTCAC------------------------------------------------------------------------------------------------------------------------------------------------------------------------------------------------------------------------------------------------------------------------------------------------------------------------------------------------------------------------------------------------------------------------------------------------------------------------------------------------------------------------------------------------------------------------------------------------------------------------------------------------------------------------------------------------------------------------------------------------------
	Favolaschia_miscanthi_24652           ATTATTGAA-T-ACGATTGG-CACT-GATGCTGGCTCTT--AACTGAGCATGTGCTCGTG-TCATC--TATTTATCT-TCTCTTGTGCACATTTTGTAGTCAATG--AA------TTGGAAA-CCTCGCT--GCTTTTATTAG-CTGCGGTCTGGGAGTTG-----------------CTAACCCTTCTCCTGTTCC-TCTGCGCACTCTTGA----------C-TGAGTCGCGTTCTGGGAG-TTG--TTAAT-CCTT--CTCCTG--------------------------------------------------------------------------------------------CTTCATTGACTATG-TTTTTATATACCCTGTAT-AAAGTCATAGAATGTC-T-CTTAAGTTGATTGTGCTAGTCACAGTCCTT-AAA--CCTATACAACTTTCAGCAACGGATCTCTTGGCTCTCCTATCGATGAAGAACGCAGCGAAATGCGATAAGTAATGTGAATTGCAGAATTCAGTGAATCATCGAATCTTTGAACGCACCTTGCGCCCTTTGGTATTCCGAAGGGCATGCCTGTTTGAGTGT-CATTAAATTATCAACCTTTGC---------TCTTTATTGAGCCTAGGCTTGGATGTGAGGGC---TGCTGGCTTCCTTCAG-TGGATGGTCTGCTCCCTTTAAATGCATTAGTGGGAT--CTCTTGTGGACCGTCACTTGGTGTGATAA--TTATC-TACGCCGT-TTGAC----------------------------------------------CCCCTAGTAACTGCGAGTG-AAGCGGGAAAAGCTCAAATTTAAAATCTGGCGGTCCTTGTGGCCGTCCGAGTTGTAATTTAGAGAAGTGTTATCCGCGCTGGACCGTGTACAAGTCTCCTGGAATGGAGCGTCATAGAGGGTGAGAATCCCGTCTTTGACACGGAC-TACCAGGGCATTGTGATGCGCTCTCGAAGAGTCGAGTTGTTTGGGAATGCAGCTCAAAATGGGTGGTAAATTCCATCTAAAGCTAAATATTGAGGAGAGACCGATAGCGAACAAGTACCGTGAGGGAAAGATGAAAAGAACTTTGGAAAGAGAGTTAAACAGTACGTGAAATTGCTGAAAGGGAAACGCTTGAAGTCAGTCGCGTTGTTCAGAACTCAGCCCG-CCTTTTGGTTGGTGTACTTTCTGTTCAATGGGTCAGCATCAGTTTTGGTCGGCGGATAAAGGCTTAGAGAATGTGGCATCTTCGGGTGTGTTATAGCTCTGGGTTGTATACGTCGGCTGGGACTGAGGAACTCAGCACGCCGCAAGGCCGGGT-CTCGTACCACGTTCGTGCTTAGGATGCTGGCATAATGGCTTTAATCGACCCGTCTTGAAACACGGACCAAGGAGTCTAACATGCCTGCGAGTG-TTTGGGTGGAAAACCCGAGCGCGTAATGAAAGTGAAAGTTGAGAT-CCCTGTCGT-GGGGAGCATCGACGCCCGGAGCAGACCTTTT
	Favolaschia_miscanthi_24653           ATTATTGAA-T-ACGATTGG-CACT-GATGCTGGCTCTT--AACTGAGCATGTGCTCGTG-TCATC--TATTTATCT-TCTCTTGTGCACATTTTGTAGTCAATG--AA------TTGGAAA-CCTCGCT--GCTTTTATTAG-CTGCGGTCTGGGAGTTG-----------------CTAACCCTTCTCCTGTTCC-TCTGCGCACTCTTGA----------C-TGAGTCGCGTTCTGGGAG-TTG--TTAAT-CCTT--CTCCTG--------------------------------------------------------------------------------------------CTTCATTGACTATG-TTTTCATATACCCTGTAT-AAAGTCATAGAATGTC-T-CTTAAGTTGATTGTGCTAGTCACAGTCCTT-AAA--CCTATACAACTTTCAGCAACGGATCTCTTGGCTCTCCTATCGATGAAGAACGCAGCGAAATGCGATAAGTAATGTGAATTGCAGAATTCAGTGAATCATCGAATCTTTGAACGCACCTTGCGCCCTTTGGTATTCCGAAGGGCATGCCTGTTTGAGTGT-CATTAAATTATCAACCTTTGC---------TCTTTATTGAGCCTAGGCTTGGATGTGAGGGC---TGCTGGCTTCCTTCAG-TGGATGGTCTGCTCCCTTTAAATGCATTAGTGGGAT--CTCTTGTGGACCGTCACTTGGTGTGATAA--TTATC-TACGCCGT-TTGAC----------------------------------------------CCCCTAGTAACTGCGAGTG-AAGCGGGAAAAGCTCAAATTTAAAATCTGGCGGTCCTTGTGGCCGTCCGAGTTGTAATTTAGAGAAGTGTTATCCGCGCTGGACCGTGTACAAGTCTCCTGGAATGGAGCGTCATAGAGGGTGAGAATCCCGTCTTTGACACGGAC-TACCAGGGCATTGTGATGCGCTCTCGAAGAGTCGAGTTGTTTGGGAATGCAGCTCAAAATGGGTGGTAAATTCCATCTAAAGCTAAATATTGAGGAGAGACCGATAGCGAACAAGTACCGTGAGGGAAAGATGAAAAGAACTTTGGAAAGAGAGTTAAACAGTACGTGAAATTGCTGAAAGGGAAACGCTTGAAGTCAGTCGCGTTGTTCAGAACTCAGCCCG-CCTTTTGGTTGGTGTACTTTCTGTTCAATGGGTCAGCATCAGTTTTGGTCGGCGGATAAAGGCTTAGAGAATGTGGCATCTTCGGGTGTGTTATAGCTCTGGGTTGTATACGTCGGCTGGGACTGAGGAACTCAGCACGCCGCAAGGCCGGGT-CTCGTACCACGTTCGTGCTTAGGATGCTGGCATAATGGCTTTAATCGACCCGTCTTGAAACACGGACCAAGGAGTCTAACATGCCTGCGAGTG-TTTGGGTGGAAAACCCGAGCGCGTAATGAAAGTGAAAGTTGAGAT-CCCTGTCGT-GGGGAGCATCGACGCCCGGAGCAGACCTTTT
	Favolaschia_peziziformis_ICMP1575     -TTATTGAA-TAACGCTAGG-CATT-GATGCTGGCCTTC------GGGCATGTGCTCATG-TCTTCATTATTTATCT-TCTCTTGTGCACATTTTGTAGTCAACG--CA------TTGGAAACCTATGCGT-GCTTTCATTAG--TGCGGTTTGGGAGCTGCA---------------GCAATGCTTCTCCTGTTCC-TCTGCGCACTCTTCA----------T-TGGGTTGCGTTCTGGGAG-TTG--TTAAC-CCTT--CTCCTG--------------------------------------------------------------------------------------------ATGCGTTGACTATG-TTTTCATATACCCTGTAT-AAAGTCATAGAATGTC-T-ATTAAGTCGATTGCGCTTGTCGTAGTCCTT-AAA--CCAATACAACTTTCAGCAACGGATCTCTTGGCTCTCCTATCGATGAAGAACGCAGCGAAATGCGATAAGTAATGTGAATTGCAGAATTCAGTGAATCATCGAATCTTTGAACGCACCTTGCGCCCTTTGGTATTCCGAAGGGCATGCCTGTTTGAGTGT-CATTAAATTATCAACCTTTCG-CTTGCACTTTGCGGCTTGAGTTAGGCTTGGATGTGAGGGC--TTGCTGGCTTCCTTCAG-TGGATGGTCTGCTCCCTTTAAAAGCATTAGTGGGAT--CTCTTGTGGACCGTCACTTGGTGTGATAA--TTATC-TACGCCGT-TTGACTTTGAAGCAA-GCTAATGGGAACCTGCTTATAACCGTCC-ATTGAC------------------------------------------------------------------------------------------------------------------------------------------------------------------------------------------------------------------------------------------------------------------------------------------------------------------------------------------------------------------------------------------------------------------------------------------------------------------------------------------------------------------------------------------------------------------------------------------------------------------------------------------------------------------------------------------------------------------------------------------------------
	Favolaschia_pustulosa_Dai19758        ATTATTGAA-TAACGATTGG-CATTCGATGCTGGCCCTT--CACTGGGCATGTGCTCGTG-TCATC-TTATTTATCT-TCTCTTGTGCACATTTTGTAGTCAATG--CAA----TCGGAAAA-CTATGCGC-GCTTTCATTAG--TGCGGTTTGAGGGTTGAG---------------TCAAGTCTTCCCTTGTTTCCTTCGCGC--------------------TTTAGTGCGGTCTGGGAG-TTG--TTAAC-CCTT--CTCCTG-------------------------------------------------------------------------------------------AATGCATTGACTATG-TTTTCATATACCCTGTAT-AAAGTCATAGAATGTTAA-CTTAAGTTGATTGCGCTAGTCGTAGTCCTT-AAAACCCTATACAACTTTCAGCAACGGATCTCTTGGCTCTCCTATCGATGAAGAACGCAGCGAAATGCGATAAGTAATGTGAATTGCAGAATTCAGTGAATCATCGAATCTTTGAACGCACCTTGCGCCCTTTGGTATTCCGAAGGGCATGCCTGTTTGAGTGT-CATTAAATTATCAACCTCTCT-CTCGCACTTTGCGGCTTGAGTTAGGCTTGGATGTGAGGGC-TTTGCTGGCTTCCTTTAG-TGGATGGTCTGCTCCCTTTAAATGCATTAGTGGGAT--CTCTTGTGGACCGTCACTTGGTGTGATAAT-TTATC-TACGCCGC-TTGACTTTGAAGC-A-ACTAATGGGAACCTGCTTATAACCGTCC-ATTGAC------------------------------------------------------------------------------------------------------------------------------------------------------------------------------------------------------------------------------------------------------------------------------------------------------------------------------------------------------------------------------------------------------------------------------------------------------------------------------------------------------------------------------------------------------------------------------------------------------------------------------------------------------------------------------------------------------------------------------------------------------
	Favolaschia_pustulosa_PDD75686        ------------------------------------CTT--CACTGGGCATGTGCTCGTG-TCATC-TTATTTATCT-TCTCTTGTGCACATTTTGTAGTCAATG--CAA----TTGGAAAA-CTATGCGC-GCTTTCATTAG--TGCGGTTTGAGGGTTGAG---------------TCAAGTCTTCCCTTGTTTCCTTCGCGC--------------------TTTAGTGCGGTCTGGGAG-TTG--TTAAC-CCTT--CTCCTG-------------------------------------------------------------------------------------------AATGCATTGACTATG-TTTTTATATACCCTGTAT-AAAGTCATAGAATGTTAACTTTAAGTTGATTGCGCTAGTCGTAGTCCTT-AAAACCCTATACAACTTTCAGCAACGGATCTCTTGGCTCTCCTATCGATGAAGAACGCAGCGAAATGCGATAAGTAATGTGAATTGCAGAATTCAGTGAATCATCGAATCTTTGAACGCACCTTGCGCCCTTTGGTATTCCGAAGGGCATGCCTGTTTGAGTGT-CATTAAATTATCAACCTCTCT-CTCGCACTTTGCGGCTTGAGTTAGGCTTGGATGTGAGGGC--TTGCTGGCTTCCTTTAG-TGGATGGTCTGCTCCCTTTAAATGCATTAGTGGGAT--CTCTTGTGGACCGTCACTTGGTGTGATAAT-TTATC-TACGCCGC-CTGACTTTGAAGCAA-ACTAATGGGAACCTGCTTATAACCGTCC-ATTGAC------------------------------------------------------------------------------------------------------------------------------------------------------------------------------------------------------------------------------------------------------------------------------------------------------------------------------------------------------------------------------------------------------------------------------------------------------------------------------------------------------------------------------------------------------------------------------------------------------------------------------------------------------------------------------------------------------------------------------------------------------
	Favolaschia_sp1_DUKE2708              ATTATTGAA-TAACGATTGG-CATTCGATGCTGGCCCTT--CACTGGGCATGTGCTCATG-TCGGTCTTATTTATCT-TCTCTTGTGAACATTTTGTAGTCAATG--CATTAATAGGAAAAC-CTATGCGC-ACTTTCATTAG-TTGCGGTCTGAGGGTTGAG---------------TTAAGTCTTCCCTTGTTTCCTTTATGCGCGCTCAATCGTTAGTTCGATTGAGCGCGGTCTGGGAG-TTG--TTAAC-CCTT--CTCCTGAATGCATTCGCGCTTTCATTAGTGCGGTTTGAGGGTTGAGTCAAGTCTTCCCTTGTTCTTATGCGTCGGGGAGTTGTTAACCCTTCTCCTGAATGCATTGACTATG-TTTTCATATACCCTGTAT-AAAGTCTTAGAATGTTAA-CTTAAGTTGATTGCGCTCGTCGTAGTCCTT-AAAACCCTATACAACTTTCAGCAACGGATCTCTTGGCTCTCCTATCGATGAAGAACGCAGCGAAATGCGATAAGTAATGTGAATTGCAGAATTCAGTGAATCATCGAATCTTTGAACGCACCTTGCGCCCTTTGGTATTCCGAAGGGCATGCCTGTTTGAGTGT-CATTAAATTATCAACCTCTCT-CTCCACT-TTGCGGCTTGAGTTAGGCTTGGATGTGAGGGT--TTGCTGGCTTCCTTTAG-TGGATGGTCTGCTCCCTTTAAATGCATTAGTGGGAT--CTCTTGTGGACCGTCACTTGGTGTGATAAT-TTATC-TACGCCGC-TTGACTTTGAAGCAA-ACTAATGGGAACCTGCTTATAACCGTCC-ATTGAC------------------------------------------------------------------------------------------------------------------------------------------------------------------------------------------------------------------------------------------------------------------------------------------------------------------------------------------------------------------------------------------------------------------------------------------------------------------------------------------------------------------------------------------------------------------------------------------------------------------------------------------------------------------------------------------------------------------------------------------------------
	Favolaschia_sp1_DUKE2876              ATTATTGAA-TAACGATTGG-CATTCGATGCTGGCCCTT--CACTGGGCATGTGCTCATG-TCGGTCTTATTTATCT-TCTCTTGTGAACATTTTGTAGTCAATG--CATTAATAGGAAAAC-CTATGCGC-ACTTTCATTAG-TTGCGGTCTGAGGGTTGAG---------------TTAAGTCTTCCCTTGTTTCCTTTATGCGCGCTCAATCGTTAGTTCGATTGAGCGCGGTCTGGGAG-TTG--TTAAC-CCTT--CTCCTGAATGCATTCGCGCTTTCATTAGTGCGGTTTGAGGGTTGAGTCAAGTCTTCCCTTGTTCTTATGCGTCGGGGAGTTGTTAACCCTTCTCCTGAATGCATTGACTATG-TTTTCATATACCCTGTAT-AAAGTCTTAGAATGTTAA-CTTAAGTTGATTGCGCTCGTCGTAGTCCTT-AAAACCCTATACAACTTTCAGCAACGGATCTCTTGGCTCTCCTATCGATGAAGAACGCAGCGAAATGCGATAAGTAATGTGAATTGCAGAATTCAGTGAATCATCGAATCTTTGAACGCACCTTGCGCCCTTTGGTATTCCGAAGGGCATGCCTGTTTGAGTGT-CATTAAATTATCAACCTCTCT-CTCCACT-TTGCGGCTTGAGTTAGGCTTGGATGTGAGGGT--TTGCTGGCTTCCTTTAG-TGGATGGTCTGCTCCCTTTAAATGCATTAGTGGGAT--CTCTTGTGGACCGTCACTTGGTGTGATAAT-TTATC-TACGCCGC-TTGACTTTGAAGCAA-ACTAATGGGAACCTGCTTATAACCGTCC-ATTGAC------------------------------------------------------------------------------------------------------------------------------------------------------------------------------------------------------------------------------------------------------------------------------------------------------------------------------------------------------------------------------------------------------------------------------------------------------------------------------------------------------------------------------------------------------------------------------------------------------------------------------------------------------------------------------------------------------------------------------------------------------
	Favolaschia_sp1_DUKE3195              ATTATTGAA-TAACGATTGG-CATTCGATGCTGGCCCTT--CACTGGGCATGTGCTCGTG-TCGGTCTTATTTATCT-TCTCTTGTGAACATTTTGTAGTCAATG--CATTAATAGGAAAAC-CTATGCGC-ACTTTCATTAG-TTGCGGTCTGAGGGTTGAG---------------TTAAGTCTTCCCTTGTTTCCTTTATGCGCGCTCAATCGTTAGTTCGATTGAGCGCGGTCTGGGAG-TTG--TTAAC-CCTT--CTCCTGAATGCATTCGCGCTTTCATTAGTGCGGTTTGAGGGTTGAGTCAAGTCTTCCCTTGTTCTTATGCGTCGGGGAGTTGTTAACCCTTCTCCTGAATGCATTGACTATG-TTTTCATATACCCTGTAT-AAAGTCTTAGAATGTTAA-CTTAAGTTGATTGCGCTCGTCGTAGTCCTT-AAAACCCTATACAACTTTCAGCAACGGATCTCTTGGCTCTCCTATCGATGAAGAACGCAGCGAAATGCGATAAGTAATGTGAATTGCAGAATTCAGTGAATCATCGAATCTTTGAACGCACCTTGCGCCCTTTGGTATTCCGAAGGGCATGCCTGTTTGAGTGT-CATTAAATTATCAACCTCTCT-CTCCACT-TTGCGGCTTGAGTTAGGCTTGGATGTGAGGGT--TTGCTGGCTTCCTTTAG-TGGATGGTCTGCTCCCTTTAAATGCATTAGTGGGAT--CTCTTGTGGACCGTCACTTGGTGTGATAAT-TTATC-TACGCCGC-TTGACTTTGAAGCAA-ACTAATGGGAACCTGCTTATAACCGTCC-ATTGAC------------------------------------------------------------------------------------------------------------------------------------------------------------------------------------------------------------------------------------------------------------------------------------------------------------------------------------------------------------------------------------------------------------------------------------------------------------------------------------------------------------------------------------------------------------------------------------------------------------------------------------------------------------------------------------------------------------------------------------------------------
	Favolaschia_sp2_4550                  ---------------ATTGG-CACT-GATGCTGGCTCTT--AACTGGGCATGTGCTCGTG-TCATC-TTATTTATCT-TCTCTTGTGCACATTTTGTAGTCAGTG--AA------TTGGAAT-CCATGCGT-GCTTTCATTAG--TGCGGTTTGGAGGTTGAAGTTGCTTAAC-----CGCCTTCTTCCTCTGTTCC-TCTGYGCACTCTTAA----------C-TGAGTTGCGGTCTGGGAG-TTG--TTAAC-CCTT--CTCCTG--------------------------------------------------------------------------------------------CTTCACTGACTATG-TTTTCATATACCC-TTAT-AAAGTCTTAGAATGTCAW-TTTAACTTGATTGCGCTTGTCGTAGTCGTT-AAA--CCTATACAACTTTCAGCAACGGATCTCTTGGCTCTCCTATCGATGAAGAACGCAGCGAAATGCGATAAGTAATGTGAATTGCAGAATTCAGTGAATCATCGAATCTTTGAACGCACCTTGCGCCCTTTGGTATTCCGAAGGGCATGCCTGTTTGAGTGT-CATTAAATTATCAACCTTG---CTCGCTT-TCGTGGCTTGAGTTAGGCTTGGATGTGAGGGC--TTGCTGGCTTCCTTCAG-TGGATGGTCTGCTCCCTTTAAATACATTAGTGGGATTCTCTTTGTGGACCGTCACTTGGTGTGATAA--TTATC-TACGCCGC-TTGACTTGCGAA-------GATTGAAACCTGCTTATAACCGTCC-------------------------------------------------------------------------------------------------------------------------------------------------------------------------------------------------------------------------------------------------------------------------------------------------------------------------------------------------------------------------------------------------------------------------------------------------------------------------------------------------------------------------------------------------------------------------------------------------------------------------------------------------------------------------------------------------------------------------------------------------------------
	Favolaschia_sp3_BCC18686              --------------GATTGG-TACT-GATGCTGGCTCTT--AACTGAGTATGTGCTCGTG-CCGTC-TTATTTATCT-TCTCTTGTGCACATCTTGTAGTCAACG--AA------TTGGAAA-CTATGCGC-GCTTTCATTAG--TGCGGTCTGGGAGTTG-----------------CTAAACCTGCTCCTGTTCC-TCTGCGCGCTCTTAA----------C-TGAGCTGCGTTCTGGGAG-ATG--TTAAC-CCTT--CTCCTG--------------------------------------------------------------------------------------------ATTTGTTGACTATG-TTTTCATATACCC-GTAT-AAAGTCTTAGAATGTC-T-CTTAAGTTGACTGCGCTTGTCGTGGTCCTT-AAA--CCTATACAACTTTCAGCAACGGATCTCTTGGCTCTCCTATCGATGAAGAACGCAGCGAAATGCGATAAGTAATGTGAATTGCAGAATTCAGTGAATCATCGAATCTTTGAACGCACCTTGCGCCCTTTGGTATTCCGAAGGGCATGCCTGTTTGAGTGT-CATTAAATTATCAACCTCAAAGCTTGCTT-TTGTGAGCTG--CGAGGCTTGGATGTGAGGGC--TTGCTGGCTTCCTTCAG-TGGATGGTCTGCTCCCTTTAAATACATTAGTGGGAT--CTCTTGTGGACCGTCACTTGGTGTGATAAT-TGATC-TACGCCGC-TTGACTTTGAAGCAA-GCTAATGGGAACCTGCTCATAACCGTCC-ATTGAC----TAGTAACTGCGAGTG-AAGCGGGAAAAGCTCAAATTTAAAATCTGGCGGTCCTTGTGGCCGTCCGAGTTGTAATTTAGAGAAGTGTTATCCGCGCTGGACCGTGTACAAGTCTCCTGGAATGGAGCGTCATAGAGGGTGAGAATCCCGTCTTTGACACGGAC-TGCCAGGGCATTGTGATGCGCTCTCGAAGAGTCGAGTTGTTTGGGAATGCAGCTCAAAATGGGTGGTAAATTCCATCTAAAGCTAAATATTGAGGAGAGACCGATAGCGAACAAGTACCGTGAGGGAAAGATGAAAAGAACTTTGGAAAGAGAGTTAAACAGTACGTGAAATTGCTGAAAGGGAAACGCTTGAAGTCAGTCGCGTTGTTCAGAACTCAGCCCG-GCTTTTGCTAGGTGTACTTTCTGTTCAACGGGTCAGCATCAGTTTTGGCCGGCGGAAAAAGGCTCAGAGAATGTGGCATCTTCGGATGTGTTATAGCTCTGGGTCGTATACGTCGGCTGGGACTGAGGAACTCAGCACGCCGAAAGGCCGGGTACTTGTACCACGTTCGTGCTTAGGATGCTGGCATAATGGCTTTAATCGACCCGTCTTGAAACACGGACCAAGGAGTCTAACATGCCTGCGAGTG-TTTGGGTGGAAAACCCGAGCGCGTAATGAAAGTGAAAGTTGAGAT-CCCTGTCGT-GGGGAGCATCGACGCCCGGAGCAGACCTTTT
	Favolaschia_sprucei_TH6418            ATTATTGAA-T-GCTATCGG-CACT-GATGCTGGCTCTT--AACTGAGCATGTGCTCGTG-TCGTC--TATTTATCT-TCTCTTGTGCACATTTTGTAGTCAGTG--GA------TTGGAAA-CTATGCGT-GCTTTCATTAG--TGCGGTCTGGGGGTTTGAATT------------AATTTTCTACCCCTGTTCC-ACTGCGCACTCTTTA----------C-TGAGACGCGWTCTGGGAG-TTG--TTAAC-CCTT--CTCCTG--------------------------------------------------------------------------------------------ATTCATTGACTATG-CTTTCATATACTC-GTAT-AAAGTCTTAGAATGTCAT-TTTAAGTTGATTGTGCTTGTCGCAGTCCTT-AAA--CCTATACAACTTTCAGCAACGGATCTCTTGGCTCTCCTATCGATGAAGAACGCAGCGAAATGCGATAAGTAATGTGAATTGCAGAATTCAGTGAATCATCGAATCTTTGAACGCACCTTGCGCCCTTTGGTATTCCGAAGGGCATGCCTGTTTGAGTGT-CATTAAATTATCAACCTTG---CTCGCTT-TCGTGGCTCGAGTTAGGCTTGGATGTGAGGGC--TTGCTGGCTTCCTTCAG-TGGATGGTCTGCTCCCTTTAAATGCATTAGTGGGAT--CTCTTGTGGACCGTCACTTGGTGTGATAA--TTATCTTACGCCGT-TTGACTTTGAAGCAA-GCTAATGGGAACCTGCTTATAACCGTCC-ATTCAC------------------------------------------------------------------------------------------------------------------------------------------------------------------------------------------------------------------------------------------------------------------------------------------------------------------------------------------------------------------------------------------------------------------------------------------------------------------------------------------------------------------------------------------------------------------------------------------------------------------------------------------------------------------------------------------------------------------------------------------------------
	Favolaschia_tonkinensis_JM98229       ATTATTGAA-TAACGATTGG-CATTCGATGCTGGCCCTT--CACTGGGCATGTGCTCGTG-TCGTC-TTATTTATCT-TCTCTTGTGCACATTTTGTAGTCAATG--CAA----TTGGAAAA-CTATGCGC-GCTTTCATTAG--TGCGGTTTGAGGGTTGAG---------------TCAAGTCTTCCCTTGTTTCCTTCGCGCT-----------------T-TTTAGTGCGGTCTGGGAG-TTG--TTAAC-CCTT--CTCCTG-------------------------------------------------------------------------------------------AATGCATTGACTATG-TTTTCATATACCCTGTAT-AAAGTCATAGAATGTTAAACTTAAGTTGATTGCGCTAGTCGTAGTCCTT-AAAACCCTATACAACTTTCAGCAACGGATCTCTTGGCTCTCCTATCGATGAAGAACGCAGCGAAATGCGATAAGTAATGTGAATTGCAGAATTCAGTGAATCATCGAATCTTTGAACGCACCTTGCGCCCTTTGGTATTCCGAAGGGCATGCCTGTTTGAGTGT-CATTAAATTATCAACCTCTCT-CTCGCACTTTGCGGCTTGAGTTGGGCTTGGATGTGAGGGC--TTGCTGGCTTCCTTTAG-TGGATGGTCTGCTCCCTTTAAATGCATTAGTGGGAT--CTCTTGTGGACCGTCACTTGGTGTGATAATATTATC-TACGCCGC-TTGACTTTGAAGCAA-ACTAATGGGAACCTGCTTATAACCGTCC-ATTGAC------------------------------------------------------------------------------------------------------------------------------------------------------------------------------------------------------------------------------------------------------------------------------------------------------------------------------------------------------------------------------------------------------------------------------------------------------------------------------------------------------------------------------------------------------------------------------------------------------------------------------------------------------------------------------------------------------------------------------------------------------
	Favolaschia_varariotecta_DUKE3893     ATTATTGAA-T-ACGATTGG-CACT-GATGCTGACTCCT--TTGTGGGTATGTGCTCGTG-TCATCTTATTTATTCT-TCTCTTGTGCACATTTTGTAGTCAGTG--AA------TTGGAAT-CTATGCGC-ACTTTCATTAG-TTGCGGTCTTAGAGATGAT---------------TAAACCCTTCTCTTGTTCC-TCTGCGCACTCTTTA----------T-TGAGTTGTGGTCTGGGAG-TTG----------------------------------------------------------------------------------------------------------------CTTCACTGACTATG-TTTTTATCTACAC-GTAT-AAAGTCATAGAATGTTTT-TTTAACTTGATTGTGCTTGTCACGATCGTT-AAA--CCTATACAACTTTCAGCAACGGATCTCTTGGCTCTCCTATCGATGAAGAACGCAGCGAAATGCGATAAGTAATGTGAATTGCAGAATTCAGTGAATCATCGAATCTTTGAACGCACCTTGCGCCCTTTGGTATTCCGAAGGGCATGCCTGTTTGAGTGT-CATTAAATTATCAACCTTT---CTCGCTT-TTGTGGCTTGAGTTAGGCTTGGATGTGAGGG---TTGCTGGCTTTT---------GTGGTCTGCTCCCTTTAAATACATTAGTGGGATTCCTTCTGTGGACCGTCACTTGGTGTGATAA--TTATC-TACGCCGC-TTGACTTGCAGA-------GGTTGAGACTTGCTTATAACCGTCC-ATTGAC------------------------------------------------------------------------------------------------------------------------------------------------------------------------------------------------------------------------------------------------------------------------------------------------------------------------------------------------------------------------------------------------------------------------------------------------------------------------------------------------------------------------------------------------------------------------------------------------------------------------------------------------------------------------------------------------------------------------------------------------------
	Favolaschia_varariotecta_DUKE4038     ATTATTGAA-T-ACGATTGG-CACT-GATGCTGACTCCT--TTGTGGGTATGTGCTCGTG-TCATCTTATTTATTCT-TCTCTTGTGCACATTTTGTAGTCAGAG--AA------TTGGAAT-CTATGCGC-ACTTTCATTAG-TTGCGGTCTTAGAGATGAT---------------TAAACCCTTCTCTTGTTCC-TCTGCGCACTCTTTA----------T-TGAGTTGTGGTCTGGGAG-TTG----------------------------------------------------------------------------------------------------------------CTTCACTGACTATG-TTTTTATCTACAC-GTAT-AAAGTCATAGAATGTTTT-TTTAACTTGATTGTGCTTGTCACGATCGTT-AAA--CCTATACAACTTTCAGCAACGGATCTCTTGGCTCTCCTATCGATGAAGAACGCAGCGAAATGCGATAAGTAATGTGAATTGCAGAATTCAGTGAATCATCGAATCTTTGAACGCACCTTGCGCCCTTTGGTATTCCGAAGGGCATGCCTGTTTGAGTGT-CATTAAATTATCAACCTTT---CTCGCTT-TTGTGGCTTGAGTTAGGCTTGGATGTGAGGG---TTGCTGGCTTTT---------GTGGTCTGCTCCCTTTAAATACATTAGTGGGATTCCTTCTGTGGACCGTCACTTGGTGTGATAA--TTATC-TACGCCGC-TTGACTTGCAGA-------GGTTGAGACTTGCTTATAACCGTCC-ATTGAC------------------------------------------------------------------------------------------------------------------------------------------------------------------------------------------------------------------------------------------------------------------------------------------------------------------------------------------------------------------------------------------------------------------------------------------------------------------------------------------------------------------------------------------------------------------------------------------------------------------------------------------------------------------------------------------------------------------------------------------------------
	Favolaschia_xtbgensis_HKAS121667      ----TTGAA-T-ACGATTGG-TACT-GATGCTGGCTCTT--AACTGAGTATGTGCTCGTG-CCGTC-TTATTTATCT-TCTCTTGTGCACATCTTGTAGTCAACG--AA------TTGGAAA-CTATGCGC-GCTTTCATTAG--TGCGGTCTGGGAGTTG-----------------CTAAACCTGCTCCTGTTCC-TCTGCGCGCTCTTAA----------C-TGAGCTGCGTTCTGGGAG-ATG--TTAAC-CCTT--CTCCTG--------------------------------------------------------------------------------------------ATTTGTTGACTATG-TTTTCATATACCC-GTAT-AAAGTCTTAGAATGTC-T-CTTAAGTTGACTGCGCTTGTCGTGGTCCTT-AAA--CCTATACAACTTTCAGCAACGGATCTCTTGGCTCTCCTATCGATGAAGAACGCAGCGAAATGCGATAAGTAATGTGAATTGCAGAATTCAGTGAATCATCGAATCTTTGAACGCACCTTGCGCCCTTTGGTATTCCGAAGGGCATGCCTGTTTGAGTGT-CATTAAATTATCAACCTCAAAGCTTGCTT-TTGTGAGCTG--CGAGGCTTGGATGTGAGGGC--TTGCTGGCTTCCTTCAG-TGGATGGTCTGCTCCCTTTAAATACATTAGTGGGAT--CTCTTGTGGACCGTCACTTGGTGTGATAAT-TTATC-TACGCCGC-TTGACTTTGAAGCAA-GCTAATGGGAACCTGCTCATAACCGTCC-ATTGACCCCCTAGTAACTGCGAGTG-AAGCGGGAAAAGCTCAAATTTAAAATCTGGCGGTCCTTGTGGCCGTCCGAGTTGTAATTTAGAGAAGTGCTATCCGCGCTGGACCGTGTACAAGTCTCCTGGAATGGAGCGTCATAGAGGGTGAGAATCCCGTCTTTGACACGGAC-TGCCAGGGCATTGTGATGCGCTCTCGAAGAGTCGAGTTGTTTGGGAATGCAGCTCAAAATGGGTGGTAAATTCCATCTAAAGCTAAATATTGAGGAGAGACCGATAGCGAACAAGTACCGTGAGGGAAAGATGAAAAGAACTTTGGAAAGAGAGTTAAACAGTACGTGAAATTGCTGAAAGGGAAACGCTTGAAGTCAGTCGCGTTGTTCAGAACTCAGCCCG-GCTTTTGCTAGGTGTACTTTCTGTTCAACGGGTCAGCATCAGTTTTGGCCGGCGGAAAAAGGCTCAGAGAATGTGGCATCTTCGGATGTGTTATAGCTCTGGGTCGTATACGTCGGCTGGGACTGAGGAACTCAGCACGCCGAAAGGCCGGGTACTTGTACCACGTTCGTGCTTAGGATGCTGGCATAATGGCTTTAATCGACCCGTCTTGAAACACGGACCAAGGAGTCTAACATGCCTGCGAGTG-TTTGGGCGGAAAACCCGAGCGCGTAATGAAAGTGAAAGTTGAGAT-CCCTGTCGT-GGGGAGCATCGACGCCCGGAGCAGACCTTTT
	Favolaschia_xtbgensis_HKAS121975      --------A-T-ACGATTGG-TACT-GATGCTGGCTCTT--AACTGAGTATGTGCTCGTG-CCGTC-TTATTTATCT-TCTCTTGTGCACATCTTGTAGTCAACG--AA------TTGGAAA-CTATGCGC-GCTTTCATTAG--TGCGGTCTGGGAGTTG-----------------CTAAACCTGCTCCTGTTCC-TCTGCGCGCTCTTAA----------C-TGAGCTGCGTTCTGGGAG-ATG--TTAAC-CCTT--CTCCTG--------------------------------------------------------------------------------------------ATTTGTTGACTATG-TTTTCATATACCC-GTAT-AAAGTCTTAGAATGTC-T-CTTAAGTTGACTGCGCTTGTCGTGGTCCTT-AAA--CCTATACAACTTTCAGCAACGGATCTCTTGGCTCTCCTATCGATGAAGAACGCAGCGAAATGCGATAAGTAATGTGAATTGCAGAATTCAGTGAATCATCGAATCTTTGAACGCACCTTGCGCCCTTTGGTATTCCGAAGGGCATGCCTGTTTGAGTGT-CATTAAATTATCAACCTCAAAGCTTGCTT-TTGTGAGCTG--CGAGGCTTGGATGTGAGGGC--TTGCTGGCTTCCTTCAG-TGGATGGTCTGCTCCCTTTAAATACATTAGTGGGAT--CTCTTGTGGACCGTCACTTGGTGTGATAAT-TTATC-TACGCCGC-TTGACTTTGAAGCAA-GCTAATGGGAACCTGCTCAT-------------------------CTGCGAGTG-AAGCGGGAAAAGCTCAAATTTAAAATCTGGCGGTCCTTGTGGCCGTCCGAGTTGTAATTTAGAGAAGTGCTATCCGCGCTGGACCGTGTACAAGTCTCCTGGAATGGAGCGTCATAGAGGGTGAGAATCCCGTCTTTGACACGGAC-TGCCAGGGCATTGTGATGCGCTCTCGAAGAGTCGAGTTGTTTGGGAATGCAGCTCAAAATGGGTGGTAAATTCCATCTAAAGCTAAATATTGAGGAGAGACCGATAGCGAACAAGTACCGTGAGGGAAAGATGAAAAGAACTTTGGAAAGAGAGTTAAACAGTACGTGAAATTGCTGAAAGGGAAACGCTTGAAGTCAGTCGCGTTGTTCAGAACTCAGCCCG-GCTTTTGCTAGGTGTACTTTCTGTTCAACGGGTCAGCATCAGTTTTGGCCGGCGGAAAAAGGCTCAGAGAATGTGGCATCTTCGGATGTGTTATAGCTCTGGGTCGTATACGTCGGCTGGGACTGAGGAACTCAGCACGCCGAAAGGCCGGGTACTTGTACCACGTTCGTGCTTAGGATGCTGGCATAATGGCTTTAATCGACCCGTCTTGAAACACGGACCAAGGAGTCTAACATGCCTGCGAGTG-TTTGGGCGGAAAACCCGAGCGCGTAATGAAAGTGAAAGTTGAGAT-CCCTGTCGT-GGGGAGCATCGACGCCCGGAGCAGACCTTTT
	Mycena_seminau_ACL136                 ATTATTGAA-T-A-ACTTGG-TGTT-GA-GCTGGCCC----TATTGGGCATGTGCTTGCA-TCATA-TTATTTATCTATCTCTTGTGCACCTTTTGTAGTCTTTG--AA------GTG--------------TTCGCAGTCGA--TGCGGTTTTGGGGCT------------------TGGGCTCTGCCCTCTTCCC----------------------------------------------------------------TGTTTG--------------------------------------------------------------------------------------------CTTCAAAGGCTATGTTTTTTACACACAC-TATT-GAAGTTACAGAATGTCTC--TTA--TTGACT-------TTCGAGTCAGT-AAA--TCTATACAACTTTCAGCAACGGATCTCTTGGCTCTCCCATCGATGAAGAACGCAGCGAAATGCGATAAGTAATGTGAATTGCAGAATTCAGTGAATCATCGAATCTTTGAACGCACCTTGCGCCCTTTGGTATTCCGAAGGGCATGCCTGTTTGAGTGT-CATTAAATTCTCAACCTCG---CAAGCTT-GCTTTG------CGAGGCTTGGATGTGAGGGTTTTTGCTGGCTTCCTTCAGTTGGATGGTCTGCTCCCTTGAAATTCATTAGTGGGAT--CCTTTGTGGATGGTCACTTGGTGTGATAA--TTATC-TACGCCGC-CTGACTCTGAAACAAGACTTGTGGGAACCTGCCTATAACCGTCT-CTTTCA---------------AGTG-AAGCGGGAAAAGCTCAAATTTGAAATCTGGCGGTTCC----GCCGTCCGAGTTGTAATTTAGAGAAGTGCTATCCGCGCTGGACCGTGTACAAGTCTCCTGGAATGGAGCGTCATAGAGGGTGAGAATCCCGTCTTTGACACGGACTTACCAGGGCATTGTGATGCGCTCTCAAAGAGTCGAGTTGTTTGGGATTGCAGCTCAAAATGGGTGGTAAATTCCATCTAAAGCTAAATATTGGGGAGAGACCGATAGCGAACAAGTACCGTGAGGGAAAGATGAAAAGAACTTTGGAAAGAGAGTTAAACAGTACGTGAAATTGCTGAAAGGGAAACGCTTGAAGTCAGTCGCGTTGTTCGGGATTCAGCTTTAGCTTCTGCTAGGTGGATTTCCTGTTCGACGGGTCAGCATCAGTTTCGGCCAGTGGATAAAGGCTCAGAGAATGTGGCATCCTCGGATGTGTTATAGCTCTGGGTCACATACATTGGCTGGGACTGAGGAACTCAGCACGCCGCAAGGCCAGGT--TTCGACCATGTTCGTGCTTAGGATGCTGGCATAATGGCTTTAATCGACCCGTCTTGAAACACGGACCAAGGAGTCTAACATGCCTGCGAGTG-TTTGGGTGGAAAACCCGAGCGCGTAATGAAAGTGAAAGTTGAGAT-CCCTGTCGT-GGGGAGCATCGACGCCCGGAGCAGACCTTTT
	Mycena_seminau_ACL308                 ATTATTGAA-T-A-ACTTGG-TGTT-GA-GCTGGCCC----TATTGGGCATGTGCTTGCA-TCATA-TTATTTATCTATCTCTTGTGCACCTTTTGTAGTCTTTG--AA------GTG--------------TTCGCAGTCRA--TGCGGTTTTGGGGCT------------------TGGGCTCTGCCCTYTTCCC----------------------------------------------------------------TGTTTG--------------------------------------------------------------------------------------------CTTCAAAGGCTATG--TTTTACACACAC-TATT-GAAGTTACAGAATGTCTC--TTA--TTGACT-------TTCGAGTCAGT-AAA--TCTATACAACTTTCAGCAACGGATCTCTTGGCTCTCCCATCGATGAAGAACGCAGCGAAATGCGATAAGTAATGTGAATTGCAGAATTCAGTGAATCATCGAATCTTTGAACGCACCTTGCGCCCTTTGGTATTCCGAAGGGCATGCCTGTTTGAGTGT-CATTAAATTCTCAACCTCG---YAAGCTT-GCTTTG------CGAGGCTTGGATGTGAGGGTTTTTGCTGGCTTCCTTCAGTTGGATGGTCTGCTCCCTTGAAATTCATTAGTGGGAT--CCTTTGTGGATGGTCACTTGGTGTGATAA--TTATC-TACGCCGC-CTGACTCTGAAACAAGACTTGTGGGAACCTGCTTATAACTGTCT-CTTTCA---------------AGTG-AAGCGGGAAAAGCTCAAATTTGAAATCTGGCGGTTCC----GCCGTCCGAGTTGTAATTTAGAGAAGTGCTATCCGCGCTGGACCGTGTACAAGTCTCCTGGAATGGAGCGTCATAGAGGGTGAGAATCCCGTCTTTGACACGGAC-TACCAGGGCATTGTGATGCGCTCTCAAAGAGTCGAGTTGTTTGGGATTGCAGCTCAAAATGGGTGGTAAATTCCATCTAAAGCTAAATATTGGGGAGAGACCGATAGCGAACAAGTACCGTGAGGGAAAGATGAAAAGAACTTTGGAAAGAGAGTTAAACAGTACGTGAAATTGCTGAAAGGGAAACGCTTGAAGTCAGTCGCGTTGTTCRGGATTCAGCTTTAGCTTCTGCTAGGTGGATTTCCTGTTCGACGGGTCAGCATCAGTTTYGGCCAGTGGATAARGGCTCAGAGAATGTGGCATCCTCGGATGTGTTATAGCTCTGGGTCGCATACATTGGCTGGGACTGAGGAACTCAGCACGCCGCAAGGCCAGGT--TTCGACCATGTTCGTGCTTAGGATGCTGGCATAATGGCTTTAATCGACCCGTCTTGAAACACGGACCAAGGAGTCTAACATGCCTGCGAGTG-TTTGGGTGGAAAACCCGAGCGCGTAATGAAAGTGAAAGTTGAGAT-CCCTGTCGT-GGGGAGCATCGACGCCCGGAGCAGACCTTTT

;


END;

BEGIN ASSUMPTIONS;
	TYPESET * UNTITLED   =  unord:  1 -  1551;

END;

BEGIN CODONS;
	CODESET * UNTITLED   =  universal:  1 -  1551;


END;

BEGIN MESQUITECHARMODELS;
	ProbModelSet * UNTITLED   =  'Jukes-Cantor':  1 -  1551;
END;

BEGIN TREES;
	Title Imported_trees;
	LINK Taxa = Taxa;
	TRANSLATE
[0] 		1 Favolaschia__sinarundinaria,
[1] 		2 'Favolaschia  sinarundinaria-2',
[2] 		3 Favolaschia_bannaensis_Dai_22587,
[3] 		4 Favolaschia_bannaensis_Dai_22589,
[4] 		5 Favolaschia_bannaensis_Dai_22590,
[5] 		6 Favolaschia_crassipora_Dai_19769,
[6] 		7 Favolaschia_crassipora_Dai_19871,
[7] 		8 Favolaschia_flabelliformis_Dai_20010,
[8] 		9 Favolaschia_flabelliformis_Dai_20016,
[9] 		10 Favolaschia_flabelliformis_Dai_24354,
[10] 		11 Favolaschia_rigida_Dai_18566A,
[11] 		12 Favolaschia_rigida_Dai_20764,
[12] 		13 Favolaschia_rigida_Dai_22614,
[13] 		14 Favolaschia_semicircularis_Dai_19725,
[14] 		15 Favolaschia_semicircularis_Dai_19923,
[15] 		16 Favolaschia_semicircularis_Dai_19936,
[16] 		17 Favolaschia_semicircularis_Dai_19939,
[17] 		18 Favolaschia_semicircularis_Dai_19980,
[18] 		19 Favolaschia_semicircularis_Dai_19981,
[19] 		20 Favolaschia_semicircularis_Dai_22290,
[20] 		21 Favolaschia_semicircularis_Dai_22298,
[21] 		22 Favolaschia_semicircularis_Dai_22302,
[22] 		23 Favolaschia_semicircularis_Dai_22383,
[23] 		24 Favolaschia_semicircularis_Dai_23702,
[24] 		25 Favolaschia_semicircularis_Dai_24687,
[25] 		26 Favolaschia_semicircularis_Dai_24689,
[26] 		27 Favolaschia_semicircularis_Dai_24748,
[27] 		28 Favolaschia_sinarundinaria_ZQY941,
[28] 		29 Favolaschia_sinarundinaria_ZQY944,
[29] 		30 Favolaschia_sinarundinaria_ZQY945,
[30] 		31 Favolaschia_sinarundinaria_ZQY946,
[31] 		32 Favolaschia_sinarundinaria_ZQY948,
[32] 		33 Favolaschia_sinarundinaria_ZQY954,
[33] 		34 Favolaschia_subpustulosa_Dai_20719,
[34] 		35 Favolaschia_tenuissima_Dai_22071,
[35] 		36 Favolaschia_tenuissima_Dai_22072,
[36] 		37 Favolaschia_tephroleuca_Dai_22282,
[37] 		38 F_tephroleuca_Dai_22288,
[38] 		39 F_tonkinensis_Dai_19704,
[39] 		40 F_tonkinensis_Dai_21955,
[40] 		41 F_tonkinensis_Dai_21956,
[41] 		42 F_tonkinensis_Dai_21964,
[42] 		43 F_tonkinensis_Dai_21965,
[43] 		44 F_tonkinensis_Dai_21966,
[44] 		45 Favolaschia_andina_KG0025,
[45] 		46 Favolaschia_aurantiaca_FK2047,
[46] 		47 Favolaschia_auriscalpium_5,
[47] 		48 Favolaschia_auriscalpium__TH1018,
[48] 		49 Favolaschia_austrocyatheae_PDD112220,
[49] 		50 Favolaschia_austrocyatheae_PDD75609,
[50] 		51 Favolaschia_brevibasidiata_Cui6573,
[51] 		52 Favolaschia_brevistipitata_Dai19780,
[52] 		53 Favolaschia_brevistipitata_Dai19855,
[53] 		54 Favolaschia_brevistipitata_Dai19856,
[54] 		55 Favolaschia_calocera_JM98186,
[55] 		56 Favolaschia_calocera_PC99060,
[56] 		57 Favolaschia_calocera_PC99497,
[57] 		58 Favolaschia_cinnabarina_4421,
[58] 		59 Favolaschia_cinnabarina_DUKE4039,
[59] 		60 Favolaschia_claudopus_DUKE2952,
[60] 		61 Favolaschia_claudopus_Dai18656,
[61] 		62 Favolaschia_claudopus_Dai18663,
[62] 		63 Favolaschia_claudopus_PDD74554,
[63] 		64 Favolaschia_claudopus_PDD75323,
[64] 		65 Favolaschia_claudopus_PDD75686,
[65] 		66 Favolaschia_claudopus_SR346,
[66] 		67 Favolaschia_cyatheae_PDD116741,
[67] 		68 Favolaschia_cyatheae_PDD75316,
[68] 		69 Favolaschia_dealbata_KG0015,
[69] 		70 Favolaschia_heliconiae_KG0026,
[70] 		71 Favolaschia_imbricata_Dai24702,
[71] 		72 Favolaschia_imbricata_Dai24703,
[72] 		73 Favolaschia_imbricata_Dai24704,
[73] 		74 Favolaschia_longistipitata_Cui11128,
[74] 		75 Favolaschia_longistipitata_Dai13221,
[75] 		76 Favolaschia_longistipitata_Dai13226,
[76] 		77 Favolaschia_longistipitata_Dai17597,
[77] 		78 Favolaschia_longistipitata_Dai17598,
[78] 		79 Favolaschia_longistipitata_Dai17601,
[79] 		80 Favolaschia_longistipitata_Dai19799,
[80] 		81 Favolaschia_longistipitata_Dai19893,
[81] 		82 Favolaschia_longistipitata_Dai20019,
[82] 		83 Favolaschia_longistipitata_Dai20328,
[83] 		84 Favolaschia_longistipitata_Dai20341,
[84] 		85 Favolaschia_longistipitata_Dai20355,
[85] 		86 Favolaschia_luteoaurantiaca_4475,
[86] 		87 Favolaschia_luteoaurantiaca_SP445750,
[87] 		88 Favolaschia_macropora_KG0027,
[88] 		89 Favolaschia_manipularis_Dai20612,
[89] 		90 Favolaschia_manipularis_Dai20653,
[90] 		91 Favolaschia_minutissima_Dai10753,
[91] 		92 Favolaschia_minutissima_Dai20085,
[92] 		93 Favolaschia_minutissima_Dai20086,
[93] 		94 Favolaschia_minutissima_Dai20088,
[94] 		95 Favolaschia_minutissima_JM98372,
[95] 		96 Favolaschia_miscanthi_24652,
[96] 		97 Favolaschia_miscanthi_24653,
[97] 		98 Favolaschia_peziziformis_ICMP1575,
[98] 		99 Favolaschia_pustulosa_Dai19758,
[99] 		100 Favolaschia_pustulosa_PDD75686,
[100] 		101 Favolaschia_sp1_DUKE2708,
[101] 		102 Favolaschia_sp1_DUKE2876,
[102] 		103 Favolaschia_sp1_DUKE3195,
[103] 		104 Favolaschia_sp2_4550,
[104] 		105 Favolaschia_sp3_BCC18686,
[105] 		106 Favolaschia_sprucei_TH6418,
[106] 		107 Favolaschia_tonkinensis_JM98229,
[107] 		108 Favolaschia_varariotecta_DUKE3893,
[108] 		109 Favolaschia_varariotecta_DUKE4038,
[109] 		110 Favolaschia_xtbgensis_HKAS121667,
[110] 		111 Favolaschia_xtbgensis_HKAS121975,
[111] 		112 Mycena_seminau_ACL136,
[112] 		113 Mycena_seminau_ACL308;
	TREE Imported_tree_1 = (1:0.00000100000050002909,(((37:0.0010185971431866494,38:0.0020759215240527935)87:0.008309869476442383,((((((((98:0.041528325994850436,(6:0.0030384620265656694,7:0.00000100000050002909)100:0.021765485183990477)61:0.012362734731911311,(5:0.001981709550689493,(4:0.00000100000050002909,3:0.00000100000050002909)87:0.00000100000050002909)100:0.01613807879374569)32:0.004735221557244035,((103:0.00000100000050002909,(102:0.00000100000050002909,101:0.00000100000050002909)70:0.0012288839711266327)100:0.03800676876710081,((107:0.001459673398331416,34:0.007547485066560297)36:0.0011012465571833875,(100:0.0050107412900275115,99:0.0014623883490009397)60:0.00155540336621027)45:0.00485659161542837)100:0.02392970827731097)36:0.005440342625521304,((67:0.001649886896963296,68:0.001566027149163532)99:0.052290272150095345,(50:0.00000100000050002909,49:0.00000100000050002909)100:0.043956442946248)50:0.006679876548267486)97:0.02497088105291446,((24:0.00000100000050002909,(((21:0.0008752700096662892,22:0.00000100000050002909)56:0.00015771716563072694,(26:0.00000100000050002909,18:0.00000100000050002909)39:0.00000100000050002909)64:0.0010331577005641371,((((14:0.00000100000050002909,(25:0.0010867922813213927,((19:0.00000100000050002909,(23:0.00000100000050002909,17:0.00000100000050002909)25:0.00000100000050002909)84:0.00000100000050002909,15:0.00000100000050002909)64:0.0010329863545419744)12:0.00000100000050002909)1:0.00000100000050002909,27:0.00000100000050002909)1:0.00000100000050002909,20:0.00000100000050002909)2:0.00000100000050002909,16:0.00000100000050002909)16:0.00000100000050002909)51:0.001061148990474092)96:0.014113854681472316,((((13:0.0030116703703919937,11:0.00000100000050002909)88:0.002019038230234123,12:0.00315903675268937)99:0.013512252327546345,((105:0.001054463057226212,39:0.004163481519450545)38:0.0010225533978478925,(43:0.00000100000050002909,(44:0.00000100000050002909,((110:0.00000100000050002909,111:0.00000100000050002909)78:0.0020642433577448974,((42:0.00000100000050002909,40:0.00000100000050002909)85:0.00206525847060986,41:0.00000100000050002909)27:0.00000100000050002909)39:0.0008828479926916724)42:0.00014631521234702334)18:0.00000100000050002909)94:0.022047436962917537)48:0.010048462485359172,(36:0.012278533816967212,35:0.025075522081322733)100:0.026494195053210007)56:0.005832369998664372)62:0.010820732962471795)25:0.003254981926100383,106:0.04485093068495597)21:0.0028376359530019398,(((((70:0.019611904709081703,45:0.034216294751816874)39:0.0034747482159698715,104:0.019728641740759625)33:0.00886176090561133,((88:0.07233486566001453,((((55:0.00000100000050002909,51:0.00000100000050002909)95:0.00000100000050002909,(((((52:0.00000100000050002909,54:0.00000100000050002909)64:0.00000100000050002909,53:0.0010348301812410532)100:0.004337406404814248,(((80:0.00000100000050002909,((84:0.00000100000050002909,83:0.00000100000050002909)26:0.00000100000050002909,85:0.00000100000050002909)91:0.00000100000050002909)86:0.0020869285363205627,(81:0.00000100000050002909,((79:0.00000100000050002909,((78:0.00000100000050002909,(77:0.00000100000050002909,75:0.00000100000050002909)7:0.00000100000050002909)2:0.00000100000050002909,(76:0.00000100000050002909,74:0.00000100000050002909)8:0.00000100000050002909)7:0.00000100000050002909)53:0.00000100000050002909,82:0.00000100000050002909)50:0.00000100000050002909)50:0.00000100000050002909)59:0.001050503836862446,((((65:0.00000100000050002909,60:0.00000100000050002909)21:0.00000100000050002909,66:0.00000100000050002909)42:0.00000100000050002909,(63:0.00000100000050002909,64:0.006940921973838484)64:0.00000100000050002909)63:0.00000100000050002909,(62:0.00000100000050002909,61:0.00000100000050002909)93:0.00000100000050002909)63:0.001033463119291562)91:0.005275005112743955)73:0.003353730437371956,(57:0.0032220256531941926,56:0.003227173302282827)75:0.0015427143502526625)53:0.0009755900530035889,((95:0.00000100000050002909,(93:0.00000100000050002909,(92:0.00000100000050002909,94:0.00000100000050002909)84:0.00000100000050002909)99:0.00000100000050002909)65:0.00000100000050002909,91:0.0015146903961869085)99:0.007424357637230764)61:0.005090952861253078)91:0.015572108144845056,69:0.00000100000050002909)88:0.020814208141396714,(46:0.0873860103942022,(86:0.00000100000050002909,87:0.00000100000050002909)100:0.008547308832902613)88:0.005331670280791826)19:0.0063402512948454075)5:0.004363634772736647,((48:0.00000100000050002909,47:0.00000100000050002909)100:0.03528589254035959,(59:0.004979345156037101,58:0.00000100000050002909)97:0.011715668339230725)14:0.007881010651390215)8:0.0025479844510229196)11:0.004699740154232681,(109:0.0015534599204753508,108:0.00000100000050002909)100:0.08143404184057855)24:0.0064798630630501725,((89:0.0020002076155193043,90:0.00000100000050002909)99:0.022929114672830805,(113:0.001199570237628451,112:0.002542912917754832)100:0.18953911617304545)83:0.048887167421458065)57:0.016851530369586976)8:0.003294171520657063,(((97:0.00000100000050002909,96:0.0011066892506280345)100:0.008679937842820812,((73:0.00000100000050002909,72:0.00000100000050002909)95:0.00000100000050002909,71:0.0031094600369703657)100:0.011623212009647414)100:0.021148012901199848,((10:0.00000100000050002909,8:0.00000100000050002909)99:0.00000100000050002909,9:0.004369040159399157)98:0.024667118456970127)52:0.014303180924020479)57:0.00840296197704823)71:0.0038925451002969087,(((28:0.00000100000050002909,33:0.00000100000050002909)30:0.00000100000050002909,32:0.00000100000050002909)89:0.00000100000050002909,((29:0.00000100000050002909,31:0.00000100000050002909)88:0.00000100000050002909,30:0.00000100000050002909)89:0.00000100000050002909)76:0.0020025102264432447)90:0.00000100000050002909,2:0.00000100000050002909);

END;


Begin MESQUITE;
		MESQUITESCRIPTVERSION 2;
		TITLE AUTO;
		tell ProjectCoordinator;
		timeSaved 1700897632568;
		getEmployee #mesquite.minimal.ManageTaxa.ManageTaxa;
		tell It;
			setID 0 4743711940191876384;
		endTell;
		getEmployee #mesquite.charMatrices.ManageCharacters.ManageCharacters;
		tell It;
			setID 0 247154612491938714;
			mqVersion 304;
			checksumv 0 3 4119732841 null  getNumChars 1551 numChars 1551 getNumTaxa 113 numTaxa 113   short true   bits 2305843009213693967   states 15   sumSquaresStatesOnly 2763755.0 sumSquares -5.995191823955585E19 longCompressibleToShort false usingShortMatrix true   NumFiles 1 NumMatrices 1;
			mqVersion;
		endTell;
		getWindow;
		tell It;
			suppress;
			setResourcesState false false 232;
			setPopoutState 300;
			setExplanationSize 0;
			setAnnotationSize 0;
			setFontIncAnnot 0;
			setFontIncExp 0;
			setSize 1920 940;
			setLocation -9 -9;
			setFont SanSerif;
			setFontSize 10;
			getToolPalette;
			tell It;
			endTell;
			desuppress;
		endTell;
		getEmployee  #mesquite.charMatrices.BasicDataWindowCoord.BasicDataWindowCoord;
		tell It;
			showDataWindow #247154612491938714 #mesquite.charMatrices.BasicDataWindowMaker.BasicDataWindowMaker;
			tell It;
				getWindow;
				tell It;
					setExplanationSize 30;
					setAnnotationSize 20;
					setFontIncAnnot 0;
					setFontIncExp 0;
					setSize 1688 868;
					setLocation -9 -9;
					setFont SanSerif;
					setFontSize 10;
					getToolPalette;
					tell It;
						setTool mesquite.charMatrices.BasicDataWindowMaker.BasicDataWindow.ibeam;
					endTell;
					setActive;
					setTool mesquite.charMatrices.BasicDataWindowMaker.BasicDataWindow.ibeam;
					colorCells  #mesquite.charMatrices.ColorByState.ColorByState;
				tell It;
					setStateLimit 9;
					toggleUniformMaximum on;
				endTell;
					colorRowNames  #mesquite.charMatrices.TaxonGroupColor.TaxonGroupColor;
					colorColumnNames  #mesquite.charMatrices.CharGroupColor.CharGroupColor;
					colorText  #mesquite.charMatrices.NoColor.NoColor;
					setBackground White;
					toggleShowNames on;
					toggleShowTaxonNames on;
					toggleTight off;
					toggleThinRows off;
					toggleShowChanges off;
					toggleSeparateLines off;
					toggleShowStates on;
					toggleAutoWCharNames off;
					toggleAutoTaxonNames off;
					toggleShowDefaultCharNames off;
					toggleConstrainCW on;
					toggleBirdsEye off;
					toggleShowPaleGrid off;
					toggleShowPaleCellColors off;
					toggleShowPaleExcluded off;
					togglePaleInapplicable on;
					toggleShowBoldCellText off;
					toggleAllowAutosize off;
					toggleColorsPanel off;
					toggleLinkedScrolling on;
					toggleScrollLinkedTables off;
				endTell;
				showWindow;
				getWindow;
				tell It;
					forceAutosize;
				endTell;
				getEmployee #mesquite.charMatrices.ColorCells.ColorCells;
				tell It;
					setColor Red;
					removeColor off;
				endTell;
				getEmployee #mesquite.categ.StateNamesStrip.StateNamesStrip;
				tell It;
					showStrip off;
				endTell;
				getEmployee #mesquite.charMatrices.AnnotPanel.AnnotPanel;
				tell It;
					togglePanel off;
				endTell;
				getEmployee #mesquite.charMatrices.CharReferenceStrip.CharReferenceStrip;
				tell It;
					showStrip off;
				endTell;
				getEmployee #mesquite.charMatrices.QuickKeySelector.QuickKeySelector;
				tell It;
					autotabOff;
				endTell;
				getEmployee #mesquite.charMatrices.SelSummaryStrip.SelSummaryStrip;
				tell It;
					showStrip off;
				endTell;
				getEmployee #mesquite.align.AlignToDropped.AlignToDropped;
				tell It;
					gapCosts 8 3 2 2;
					subCosts  10 5 10 10 10 5 5 10 10 10 5 10;
				endTell;
				getEmployee #mesquite.molec.ColorByAA.ColorByAA;
				tell It;
					emphasizeDegeneracy off;
				endTell;
				getEmployee #mesquite.molec.SequenceInfoEditor.SequenceInfoEditor;
				tell It;
					panelOpen false;
				endTell;
			endTell;
		endTell;
		endTell;
end;
